# Supplementary material for: A new Hermeuptychia (Lepidoptera, Nymphalidae, Satyrinae) is sympatric and synchronic with H. sosybius in southeast US coastal plains, while another new Hermeuptychia species – not hermes – inhabits south Texas and northeast Mexico
Source: Zookeys. 2014 Feb 12;(379):43–91. doi: 10.3897/zookeys.379.6394 (PMC3935228; doi:10.3897/zookeys.379.6394)
Supplement: XML Treatment for Hermeuptychia intricata [file zookeys.379.6394-treatment1.xml]

<!DOCTYPE tp:taxon-treatment
  PUBLIC "-//TaxonX//DTD Taxonomic Treatment Publishing DTD v0 20100105//EN" "tax-treatment-NSO.dtd">
<tp:taxon-treatment xmlns:tp="http://www.plazi.org/taxpub"><tp:treatment-meta><mixed-citation publication-type="journal"><person-group><name><surname>Cong</surname><given-names>Qian</given-names></name><name><surname>Grishin</surname><given-names>Nick V.</given-names></name></person-group><article-title>A new <italic>Hermeuptychia</italic> (Lepidoptera, Nymphalidae, Satyrinae) is sympatric and synchronic with <italic>H. sosybius</italic> in southeast US coastal plains, while another new <italic>Hermeuptychia</italic> species – not <italic>hermes</italic> – inhabits south Texas and northeast Mexico</article-title><source>Zookeys</source><day>12</day><month>2</month><year>2014</year><volume>2014</volume><issue>379</issue><fpage>43</fpage><lpage>91</lpage><pub-id pub-id-type="doi">10.3897/zookeys.379.6394</pub-id></mixed-citation></tp:treatment-meta><tp:nomenclature><tp:taxon-name>
                            <tp:taxon-name-part taxon-name-part-type="genus">Hermeuptychia</tp:taxon-name-part>
                            <tp:taxon-name-part taxon-name-part-type="species">intricata</tp:taxon-name-part>
                            <object-id xmlns:xlink="http://www.w3.org/1999/xlink" content-type="zoobank" xlink:type="simple">http://zoobank.org/A89BD0A9-9CE9-4DC7-9EFD-42F77A34B2DD</object-id>
                            <object-id xmlns:xlink="http://www.w3.org/1999/xlink" xlink:type="simple">http://species-id.net/wiki/Hermeuptychia_intricata</object-id>
                        </tp:taxon-name><tp:taxon-authority>Grishin</tp:taxon-authority><tp:taxon-status xmlns:xlink="http://www.w3.org/1999/xlink" xlink:type="simple">sp. n.</tp:taxon-status><xref ref-type="fig" rid="F3">Figs 22</xref><xref ref-type="fig" rid="F4">–35</xref><xref ref-type="fig" rid="F4">, 40–43</xref><xref ref-type="fig" rid="F6">, 60c, f, i, l</xref><xref ref-type="fig" rid="F7">, 61a</xref><xref ref-type="fig" rid="F8">, 62n</xref><xref ref-type="fig" rid="F10">, 64i–p</xref><xref ref-type="fig" rid="F11">, 65 part</xref><xref ref-type="fig" rid="F12">, 66 part</xref><xref ref-type="fig" rid="F13">, 67 part</xref><xref ref-type="fig" rid="F14">, 68 part</xref></tp:nomenclature><tp:treatment-sec sec-type="Description"><title>Description.</title><p>Male (n = 14, <xref ref-type="fig" rid="F3">Figs 22–23</xref>, <xref ref-type="fig" rid="F3">28–29</xref>, <xref ref-type="fig" rid="F4">32</xref>, <xref ref-type="fig" rid="F4">34–35</xref>, <xref ref-type="fig" rid="F4">40–43</xref>, <xref ref-type="fig" rid="F14">68 part</xref>) – holotype forewing length = 16.5 mm. Forewing triangular, rounded at apex and tornus, costal and outer margins convex, inner margin almost straight, mildly concave mediad, two discal cell veins bulged at bases, vein 2A thickened basad. Hindwing rounded, almost circular. Wings dorsally dark-brown with sparse olive-beige overscaling and two darker-brown terminal lines. Wings ventrally pale-brown, paler towards inner margin of forewing, with extensive beige overscaling, particularly along veins in distal part in some specimens; submedial and postmedial dark-brown lines and dark-brown end-of-cell streak (smaller on hindwing) between them; forewing postmedial line bent basad near costa in many specimens; hindwing postmedial line almost straight near costa, rarely convex basad and typically convex distad posterior of M<sub>3</sub> (between the two small eyespots in the middle, closer to posterior eyespot); two terminal dark-brown evenly curved marginal lines, dark-brown sinuous submarginal line, and row of submarginal eyespots basad of the sinuous line and posteriad of outer discal line, largest eyespots black-centered and pupiled with pale-blue scales: on forewing, largest eyespot in cell M<sub>1</sub>-M<sub>2</sub>, eyespot in cell R<sub>5</sub>-M<sub>1</sub> black-centered in some specimens; on hindwing, largest eyespots in cells Cu<sub>1</sub>-Cu<sub>2</sub> and M<sub>1</sub>-M<sub>2</sub>, a smaller one in cell Cu<sub>2</sub>-1A+2A, even smaller, but still black-centered <!--PageBreak--><!--PageBreak-->and pale-blue pupilled in cell Rs-M<sub>1</sub>, and two smallest, usually without black, but in some specimens pale-blue pupilled eyespots in cells M<sub>2</sub>-M<sub>3</sub> and M<sub>3</sub>-Cu<sub>1</sub>. Fringes monochrome, a little paler than the ground color of wings. Head, palpi, thorax and abdomen dark-brown above, paler and mostly beige beneath. Antennae dark-brown above with pale scales at segments, orange-brown at the club, beneath beige basad, orange-brown in distal half. Legs brown with beige scales. Male genitalia (n = 14: 12 dissected, 2 inspected <italic>in situ</italic>, <xref ref-type="fig" rid="F6">Figs 60c, f, i, l</xref>, <xref ref-type="fig" rid="F7">61a</xref>, <xref ref-type="fig" rid="F8">62n</xref>) – typical for the genus, smaller and darker in color (more sclerotized) than those of <italic><tp:taxon-name>Hermeuptychia sosybius</tp:taxon-name></italic>. Tegumen dome-like, rounded at margins. Uncus leaf-shaped in dorsal view, angled to the sides, roof-like, convex distally but almost flat basally in lateral view, without thin, membranous carina in basal half; apex of uncus pointed, not truncated. Gnathos arms thin, wide apart, divergent, about the same length as uncus. Valvae narrow, elongated with thin cuculli extending past gnathos not farther than a third of their length; cucullus more rounded at apex, usually with a couple of small teeth; cucullus ventrally with inner medial bulge. Saccus about the same length as cucullus, narrow. Aedeagus elongated, almost straight, only slightly and evenly curved, not bent, broader and shorter compared to <italic><tp:taxon-name>Hermeuptychia sosybius</tp:taxon-name></italic>, with a smaller, about as long as wide phallobase. Female (n = 8, <xref ref-type="fig" rid="F3">Figs 23–27</xref>, <xref ref-type="fig" rid="F3">30–31</xref>, <xref ref-type="fig" rid="F4">33</xref>, <xref ref-type="fig" rid="F14">68 part</xref>) – similar to male in facies, with slightly more rounded wings and dorsally paler in color. Female genitalia (n = 8, <xref ref-type="fig" rid="F10">Fig. 64i–p</xref>) with antrum darker in color and smaller than that of <italic><tp:taxon-name>Hermeuptychia sosybius</tp:taxon-name></italic>. Ostium bursae ellipsoidal, its ventral margin longer than dorsal margin. Antrum narrower anteriad, almost triangular in ventral view, somewhat kidney-shaped in lateral view, mostly symmetric. Ductus and corpus bursae each in length similar to antrum; corpus bursae with two signa, spines in a signum broad, leaf-shaped, usually shingled in two rows.</p><fig id="F3" position="float" orientation="portrait"><label>Figures 22–31.</label><caption><p><italic><tp:taxon-name>Hermeuptychia intricata</tp:taxon-name></italic>. <bold>22</bold>–<bold>23</bold> holotype, others are paratypes, data in text and <xref ref-type="table" rid="T1">Table 1</xref>. Sexes and DNA voucher codes are: <bold>24</bold> ♀ NVG-1554 <bold>25</bold> ♀ NVG-1565 <bold>26</bold>–<bold>27</bold> ♀ 13385G09 <bold>28</bold>–<bold>29</bold> ♂ NVG-1631 <bold>30</bold>–<bold>31</bold> ♀ NVG-1629. Dorsal/ventral surfaces are in even/odd-numbered figures, except <bold>24</bold>, which is ventral. Labels are shown for the holotype and are reduced 2.5-fold compared to specimens as indicated by a smaller scale bar. “F” specifies mirror image (left-right inverted).</p></caption><graphic xmlns:xlink="http://www.w3.org/1999/xlink" xlink:href="ZooKeys-379-043-g003.jpg" position="float" orientation="portrait" xlink:type="simple"/></fig><fig id="F4" position="float" orientation="portrait"><label>Figures 32–47.</label><caption><p><italic><tp:taxon-name>Hermeuptychia intricata</tp:taxon-name></italic> paratypes and <italic><tp:taxon-name>Hermeuptychia sosybius</tp:taxon-name></italic> specimens. <bold>32–35, 40–43</bold> <italic><tp:taxon-name>Hermeuptychia intricata</tp:taxon-name></italic> <bold>36</bold>–<bold>39, 44–47</bold> <italic><tp:taxon-name>Hermeuptychia sosybius</tp:taxon-name></italic>; data in text and <xref ref-type="table" rid="T1">Table 1</xref>. Sexes and DNA voucher codes are: <bold>32</bold> ♂ 13385G11 <bold>33</bold> ♀ 13385G08 <bold>34</bold> ♂ 13385G07 <bold>35</bold> ♂ 13386A02 <bold>36</bold> ♂ 13385G10 <bold>37</bold> ♀ 13385G12 <bold>38</bold> ♀ 13386A04 <bold>39</bold> ♀ 13386A06 <bold>40</bold> ♂ 13385H02 <bold>41</bold> ♂ 13385H01 <bold>42</bold> ♂ 13386A05 <bold>43</bold> ♂ 13386A03 <bold>44</bold> ♂ 15609E04 <bold>45</bold> ♀ 13385H07 <bold>46</bold> ♂ 13385H08 <bold>47</bold> ♂ 13386A01. All specimens are in USNM collection. Ventral wing surfaces are shown. “F” specifies mirror image (left-right inverted).</p></caption><graphic xmlns:xlink="http://www.w3.org/1999/xlink" xlink:href="ZooKeys-379-043-g004.jpg" position="float" orientation="portrait" xlink:type="simple"/></fig></tp:treatment-sec><tp:treatment-sec sec-type="Barcode sequence of the holotype"><title>Barcode sequence of the holotype.</title><p>Genbank accession <ext-link xmlns:xlink="http://www.w3.org/1999/xlink" ext-link-type="uri" xlink:href="http://www.ncbi.nlm.nih.gov/nuccore/KJ025595" xlink:type="simple">KJ025595</ext-link>, 658 base pairs:</p><p>AACTTTATATTTTATTTTTGGTATTTGAGCAGGAATAATTGGTACATCATTAAGTTTAATTATCCGAATAGAATTAGGTAATCCAGGATTTTTAATTGGAGATGACCAAATTTATAATACTATTGTTACAGCTCATGCTTTTATTATAATTTTTTTTATAGTAATACCCATTATAATTGGAGGATTTGGTAATTGACTTGTCCCTTTAATATTAGGAGCTCCTGATATAGCTTTCCCACGTATAAATAATATAAGATTTTGATTATTACCCCCATCTTTAATTTTATTAATTTCTAGTAGTATTGTAGAAAATGGAAGTGGGACAGGATGAACAGTTTACCCCCCCCTCTCATCTAATATTGCTCATAGAGGTTCTTCAGTAGATTTAACAATTTTTTCACTTCATTTAGCTGGAATTTCTTCAATCTTAGGAGCTATTAATTTTATTACAACAATTATTAACATACGAATCAATAATATATCTTATGATCAAATACCTTTATTTATTTGAGCTGTAGGAATTACAGCTCTTCTTTTACTTCTTTCATTACCTGTTTTAGCAGGAGCTATTACTATACTTCTTACTGATCGAAATTTAAATACATCATTTTTTGATCCTGCAGGAGGAGGAGATCCTATTTTATATCAACATTTATTT</p><p>In addition to the holotype, barcodes and ID tags were obtained for 19 paratypes (15 full-length barcodes and 4 ID tags, see <xref ref-type="table" rid="T1">Table 1</xref>, GenBank accessions: <ext-link xmlns:xlink="http://www.w3.org/1999/xlink" ext-link-type="uri" xlink:href="http://www.ncbi.nlm.nih.gov/nuccore/KJ025588" xlink:type="simple">KJ025588</ext-link>–<ext-link xmlns:xlink="http://www.w3.org/1999/xlink" ext-link-type="uri" xlink:href="http://www.ncbi.nlm.nih.gov/nuccore/KJ025607" xlink:type="simple">KJ025607</ext-link>, except <ext-link xmlns:xlink="http://www.w3.org/1999/xlink" ext-link-type="uri" xlink:href="http://www.ncbi.nlm.nih.gov/nuccore/KJ025595" xlink:type="simple">KJ025595</ext-link>, which is the holotype). Full length barcodes revealed five haplotypes differing from each other by just 1 to 3 base pairs (less than 0.5%). <!--PageBreak--><!--PageBreak-->The haplotype of the holotype was more frequently observed (<xref ref-type="fig" rid="F12">Fig. 66b</xref>) and other four haplotypes were confined to a single specimen in the sample.</p></tp:treatment-sec><tp:treatment-sec sec-type="Type material"><title>Type material.</title><p><bold>Holotype:</bold> ♂, has the following four rectangular labels: white printed - || USA: TEXAS: Fort Bend Co. | Brazos Bend State Park, | Hale Lake, <named-content xmlns:xlink="http://www.w3.org/1999/xlink" content-type="dwc:verbatimCoordinates" xlink:type="simple">29.3801°, -95.5847°</named-content>| 17-Aug-2013 Grishin N.V. ||; white printed - || DNA extraction | NVG-1560 | 2013-09-05 ||; white printed - || Genitalia vial # | NVG130927-14 | Prep. N. V. Grishin ||; red printed - || HOLOTYPE ♂ | <italic><tp:taxon-name>Hermeuptychia</tp:taxon-name></italic> | <italic>intricata</italic> Grishin ||. The holotype is illustrated in <xref ref-type="fig" rid="F3">Figs 22–23</xref>, <xref ref-type="fig" rid="F6">60c, f, i, l</xref>, &amp; <xref ref-type="fig" rid="F14">68</xref> (first image), and the Genbank accession for its DNA COI barcode sequence is <ext-link xmlns:xlink="http://www.w3.org/1999/xlink" ext-link-type="uri" xlink:href="http://www.ncbi.nlm.nih.gov/nuccore/KJ025595" xlink:type="simple">KJ025595</ext-link>. Upon publication, the holotype will be deposited in the National Museum of Natural History, Smithsonian Institution, Washington, DC (USNM). <bold>Paratypes:</bold> 13 ♂♂ and 8 ♀♀, all from USA. Of these, 2 ♂♂ and 5 ♀♀ with the same data as the holotype; and 3 ♂♂ (DNA vouchers: NVG-1541, NVG-1548, &amp; NVG-1551) from 2.5 km to the east, i.e. USA: Texas: Fort Bend Co., Brazos Bend State Park, Horseshoe Lake trail, latitude 29°22'54.96", longitude -95°36'41.06", elevation 15 m, 17-Aug-2013, leg. N. V. Grishin. Sexes and GenBank accessions|DNA voucher numbers|genitalia codes (na if not available) for these paratypes (the same format is used below for others) are: ♂ <ext-link xmlns:xlink="http://www.w3.org/1999/xlink" ext-link-type="uri" xlink:href="http://www.ncbi.nlm.nih.gov/nuccore/KJ025588" xlink:type="simple">KJ025588</ext-link>|NVG-1541|NVG131003-03, ♂ <ext-link xmlns:xlink="http://www.w3.org/1999/xlink" ext-link-type="uri" xlink:href="http://www.ncbi.nlm.nih.gov/nuccore/KJ025589" xlink:type="simple">KJ025589</ext-link>|NVG-1548|na, ♂ <ext-link xmlns:xlink="http://www.w3.org/1999/xlink" ext-link-type="uri" xlink:href="http://www.ncbi.nlm.nih.gov/nuccore/KJ025590" xlink:type="simple">KJ025590</ext-link>|NVG-1551|na, ♀ <ext-link xmlns:xlink="http://www.w3.org/1999/xlink" ext-link-type="uri" xlink:href="http://www.ncbi.nlm.nih.gov/nuccore/KJ025591" xlink:type="simple">KJ025591</ext-link>|NVG-1554|NVG130927-07, ♂ <ext-link xmlns:xlink="http://www.w3.org/1999/xlink" ext-link-type="uri" xlink:href="http://www.ncbi.nlm.nih.gov/nuccore/KJ025592" xlink:type="simple">KJ025592</ext-link>|NVG-1555|NVG131003-04, ♂ <ext-link xmlns:xlink="http://www.w3.org/1999/xlink" ext-link-type="uri" xlink:href="http://www.ncbi.nlm.nih.gov/nuccore/KJ025593" xlink:type="simple">KJ025593</ext-link>|NVG-1556|NVG131003-05, ♀ <ext-link xmlns:xlink="http://www.w3.org/1999/xlink" ext-link-type="uri" xlink:href="http://www.ncbi.nlm.nih.gov/nuccore/KJ025594" xlink:type="simple">KJ025594</ext-link>|NVG-1558|NVG130927-08, ♀ <ext-link xmlns:xlink="http://www.w3.org/1999/xlink" ext-link-type="uri" xlink:href="http://www.ncbi.nlm.nih.gov/nuccore/KJ025596" xlink:type="simple">KJ025596</ext-link>|NVG-1563|NVG130927-11, ♀ <ext-link xmlns:xlink="http://www.w3.org/1999/xlink" ext-link-type="uri" xlink:href="http://www.ncbi.nlm.nih.gov/nuccore/KJ025597" xlink:type="simple">KJ025597</ext-link>|NVG-1565|NVG130927-12, ♀ na|na|NVG131003-10. All but one of these paratypes are illustrated in <xref ref-type="fig" rid="F3">Figs 24</xref>, <xref ref-type="fig" rid="F3">25</xref>, <xref ref-type="fig" rid="F14">68</xref> (above the line). 1 ♂ Texas: Brazoria Co., Bar-X Ranch, Rd. 971N, <named-content xmlns:xlink="http://www.w3.org/1999/xlink" content-type="dwc:verbatimCoordinates" xlink:type="simple">29.13252, -95.58340</named-content>, 7 m, 4-Mar-2000, leg. Nick V. Grishin, <ext-link xmlns:xlink="http://www.w3.org/1999/xlink" ext-link-type="uri" xlink:href="http://www.ncbi.nlm.nih.gov/nuccore/KJ025599" xlink:type="simple">KJ025599</ext-link>|NVG-1631|NVG131017-08 (<xref ref-type="fig" rid="F3">Figs 28–29</xref>, <xref ref-type="fig" rid="F8">62n</xref>). 1 ♀ Texas: San Jacinto Co., Sam Houston National Forest, USF217 @ Big Creek, 58 m, 12-Apr-1998, leg. Nick V. Grishin, <ext-link xmlns:xlink="http://www.w3.org/1999/xlink" ext-link-type="uri" xlink:href="http://www.ncbi.nlm.nih.gov/nuccore/KJ025598" xlink:type="simple">KJ025598</ext-link>|NVG-1629|NVG131017-06 (<xref ref-type="fig" rid="F3">Figs 30–31</xref>). 1 ♂ South Carolina: Charleston Co., McClellanville, Wedge Plantation, 6-Apr-1970, leg. D. C. Ferguson, <ext-link xmlns:xlink="http://www.w3.org/1999/xlink" ext-link-type="uri" xlink:href="http://www.ncbi.nlm.nih.gov/nuccore/KJ025600" xlink:type="simple">KJ025600</ext-link>|13385G07|NVG131102-38 (<xref ref-type="fig" rid="F4">Fig. 34</xref>). 1 ♀ South Carolina: Clarendon Co., 9-Aug-1898, <ext-link xmlns:xlink="http://www.w3.org/1999/xlink" ext-link-type="uri" xlink:href="http://www.ncbi.nlm.nih.gov/nuccore/KJ025604" xlink:type="simple">KJ025604</ext-link>|13385G08|NVG131102-39 (<xref ref-type="fig" rid="F4">Fig. 33</xref>). 1 ♀ ibid., Aug-1910, <ext-link xmlns:xlink="http://www.w3.org/1999/xlink" ext-link-type="uri" xlink:href="http://www.ncbi.nlm.nih.gov/nuccore/KJ025605" xlink:type="simple">KJ025605</ext-link>|13385G09|NVG131102-40 (<xref ref-type="fig" rid="F3">Figs 26–27</xref>). 1 ♂ ibid., Aug-1910, <ext-link xmlns:xlink="http://www.w3.org/1999/xlink" ext-link-type="uri" xlink:href="http://www.ncbi.nlm.nih.gov/nuccore/KJ025606" xlink:type="simple">KJ025606</ext-link>|13385G11|NVG131102-42 (<xref ref-type="fig" rid="F4">Fig. 32</xref>). 1 ♂ Florida: “Putnam Co | Shell Bluff Landing”, 29-Sep-1985, George Balogh, <ext-link xmlns:xlink="http://www.w3.org/1999/xlink" ext-link-type="uri" xlink:href="http://www.ncbi.nlm.nih.gov/nuccore/KJ025602" xlink:type="simple">KJ025602</ext-link>|13385H02|NVG131102-45 (<xref ref-type="fig" rid="F4">Fig. 40</xref>). 1 ♂ Florida: Alachua Co., Gainesville, 12-Mar-1983, leg. Scott W. Gross, <ext-link xmlns:xlink="http://www.w3.org/1999/xlink" ext-link-type="uri" xlink:href="http://www.ncbi.nlm.nih.gov/nuccore/KJ025601" xlink:type="simple">KJ025601</ext-link>|13385H01|NVG131102-44 (<xref ref-type="fig" rid="F4">Fig. 41</xref>). 1 ♂ Louisiana: Jefferson Parish, Harahan, 28-Jun-1944, W. D. Field, <ext-link xmlns:xlink="http://www.w3.org/1999/xlink" ext-link-type="uri" xlink:href="http://www.ncbi.nlm.nih.gov/nuccore/KJ025603" xlink:type="simple">KJ025603</ext-link>|13386A03|NVG131102-57 (<xref ref-type="fig" rid="F4">Fig. 43</xref>). 1 ♂ Louisiana: Jackson Parish, Jonesboro, na|13386A05|NVG131102-59 (<xref ref-type="fig" rid="F4">Fig. 42</xref>). 1 ♂ “Flatbush LI” (specimen curated in the USNM among <italic><tp:taxon-name>Hermeuptychia</tp:taxon-name></italic> from Louisiana), collected prior to 1941, G. P. Engelhardt Coll., <ext-link xmlns:xlink="http://www.w3.org/1999/xlink" ext-link-type="uri" xlink:href="http://www.ncbi.nlm.nih.gov/nuccore/KJ025607" xlink:type="simple">KJ025607</ext-link>|13386A02|NVG131102-56 (<xref ref-type="fig" rid="F4">Fig. 35</xref>).</p></tp:treatment-sec><tp:treatment-sec sec-type="Type locality"><title>Type locality.</title><p>USA: Texas: Fort Bend Co., Brazos Bend State Park, near Hale Lake, latitude 29°22'48.27", longitude −95°35'05.02", elevation 16 m. This locality is <!--PageBreak-->by a wooded, partly open, lowland hiking trail (near and along the park paved road) from a parking lot towards the Big Creek, north of the Hale Lake.</p></tp:treatment-sec><tp:treatment-sec sec-type="Etymology"><title>Etymology.</title><p>The name refers to the difficulty in recognizing this very distinct species and its intricate ventral wing patterns. The name is an adjective.</p></tp:treatment-sec><tp:treatment-sec sec-type="Distribution"><title>Distribution.</title><p>Generally, this is a species of eastern US coastal plains and is currently documented from Texas, Louisiana, Florida, and South Carolina (<xref ref-type="fig" rid="F13">Fig. 67</xref>). It is expected to be more widely distributed in the region and the exact boundaries of the range remain to be investigated. For instance, photographs of live individuals from Alabama: Bibb Co., Blue Girth Creek, 08-VIII-2004 &amp; 18-VI-2005 by Vitaly Charny (<xref ref-type="bibr" rid="B44">Warren et al. 2013</xref>, specimens not collected, excluded from the type series) exhibit characters more consistent with <italic><tp:taxon-name>Hermeuptychia intricata</tp:taxon-name></italic> than with <italic><tp:taxon-name>Hermeuptychia sosybius</tp:taxon-name></italic> (see discussion below). Furthermore, it is difficult to interpret the locality label for the last listed paratype other than “Flatbush Long Island” [New York, Kings Co.]. However, <italic><tp:taxon-name>Hermeuptychia</tp:taxon-name></italic> has not been recorded that far north–northernmost records are from southern New Jersey and southern Pennsylvania (<xref ref-type="bibr" rid="B30">Opler et al. 2013</xref>)–therefore this specimen might have been mislabeled. Nevertheless, searches for this species in the coastal New York/New Jersey area might be interesting to probe its northern distribution limits. An additional specimen (not examined, excluded from the type series) from Costa Rica: Puntarenas Province, GenBank accession <ext-link xmlns:xlink="http://www.w3.org/1999/xlink" ext-link-type="uri" xlink:href="http://www.ncbi.nlm.nih.gov/nuccore/AY508548" xlink:type="simple">AY508548</ext-link> (<xref ref-type="bibr" rid="B26">Murray and Prowell 2005</xref>) has DNA sequence with only 1 bp difference (over 435 base pair C-terminal segment of the barcode) from the USA <italic><tp:taxon-name>Hermeuptychia intricata</tp:taxon-name></italic> barcodes. Unless this sequence is a contamination, it is possible that the Costa Rican specimen is <italic><tp:taxon-name>Hermeuptychia intricata</tp:taxon-name></italic>, which may be ranging southwards at least to Costa Rica. It is apparent, however, that <italic><tp:taxon-name>Hermeuptychia intricata</tp:taxon-name></italic> is either more restricted in distribution and local, or significantly less common than <italic><tp:taxon-name>Hermeuptychia sosybius</tp:taxon-name></italic>, because several dozen available barcode sequences of <italic><tp:taxon-name>Hermeuptychia</tp:taxon-name></italic> specimens from different parts of the range in east US (NC, TN, FL, LA, OK and TX, see <xref ref-type="fig" rid="F12">Fig. 66b</xref>) clearly group with <italic><tp:taxon-name>Hermeuptychia sosybius</tp:taxon-name></italic>, and a sample of 177 genitalically inspected <italic><tp:taxon-name>Hermeuptychia</tp:taxon-name></italic> specimens from 13 US states (MD, VA, SC, GA, TN, AR, AL, KY, MS, LA, TX &amp; FL) in the USNM yielded only 8 <italic><tp:taxon-name>Hermeuptychia intricata</tp:taxon-name></italic> (less than 5%). We hope that a timely description of this species within a few months after its initial discovery will stimulate further studies of this interesting cryptic-in-facies butterfly, which, however, can be easily distinguished from its more common congener by genitalia (<xref ref-type="fig" rid="F6">Figs 60a, c, d, f, g, i, j, l</xref>, <xref ref-type="fig" rid="F7">61a, c</xref>, <xref ref-type="fig" rid="F8">62n</xref>–z2 &amp; <xref ref-type="fig" rid="F10">64a–p</xref>) and DNA barcodes (<xref ref-type="fig" rid="F12">Fig. 66</xref>). All known <italic><tp:taxon-name>Hermeuptychia sosybius</tp:taxon-name></italic> records should be scrutinized in search for <italic><tp:taxon-name>Hermeuptychia intricata</tp:taxon-name></italic>.</p></tp:treatment-sec><tp:treatment-sec sec-type="Diagnosis"><title>Diagnosis.</title><p>In wing pattern, the new species is very similar to <italic><tp:taxon-name>Hermeuptychia sosybius</tp:taxon-name></italic>. We were not able to find solid diagnostic characters for the new species, and only hypothetical field marks could be suggested (see discussion). However, it could be easily identified by many distinctive characters of genitalia.</p><p>Males of the new species possess: (1) smaller and more robust and darker genital capsule, even in males with larger body size (<xref ref-type="fig" rid="F6">Fig. 60c</xref>)–genitalia of <!--PageBreak--><italic><tp:taxon-name>Hermeuptychia sosybius</tp:taxon-name></italic> from various parts of the range are larger and look “wider” and are paler (<xref ref-type="fig" rid="F6">Fig. 60a</xref>); (2) narrower and apically pointed uncus (<xref ref-type="fig" rid="F6">Fig. 60c, f</xref>)–uncus of <italic><tp:taxon-name>Hermeuptychia sosybius</tp:taxon-name></italic> is wider and appears truncated at the apex in dorsal or ventral views (<xref ref-type="fig" rid="F6">Fig. 60a, d</xref>); (3) uncus that is more angled to the sides along the dorsal “rim”, thus appearing “higher” in lateral view (<xref ref-type="fig" rid="F6">Fig. 60l</xref>), but flatter basally due to the lack of prominent carina, vs. a dorsally flatter uncus in distal half, with a well-developed thin, membranous carina in basal half in <italic><tp:taxon-name>Hermeuptychia sosybius</tp:taxon-name></italic> (<xref ref-type="fig" rid="F6">Fig. 60j</xref>); (4) shorter and stouter cucullus, which projects for less than a third of its length farther than the distal ends of gnathos arms (lateral view, <xref ref-type="fig" rid="F6">Fig. 60i, l</xref>)–cucullus in <italic><tp:taxon-name>Hermeuptychia sosybius</tp:taxon-name></italic> is more gracile, narrower and longer, it projects for close to half of its length farther than the distal end of gnathos (lateral view, <xref ref-type="fig" rid="F6">Fig. 60g, j</xref>); (5) cucullus more rounded at the apex, usually with a couple of barely defined, very small apical teeth, vs. three to five (mostly four) larger teeth in <italic><tp:taxon-name>Hermeuptychia sosybius</tp:taxon-name></italic>; (6) interior surface of cucullus ventrally with a more prominent bulge, best seen in ventral view (<xref ref-type="fig" rid="F6">Fig. 60f</xref> vs. <xref ref-type="fig" rid="F6">60d</xref>); (7) more stout, thicker and shorter penis, best seen in ventral view (<xref ref-type="fig" rid="F6">Fig. 60f</xref>)–penis is more gracile, narrower and longer, especially near the distal end, in <italic><tp:taxon-name>Hermeuptychia sosybius</tp:taxon-name></italic> (<xref ref-type="fig" rid="F6">Fig. 60d</xref>); (8) shorter phallobase, which is about as long as wide (<xref ref-type="fig" rid="F6">Fig. 60i, l</xref>), vs. phallobase that is much longer than wide in <italic><tp:taxon-name>Hermeuptychia sosybius</tp:taxon-name></italic> (<xref ref-type="fig" rid="F6">Fig. 60g, j</xref>); (9) smaller and narrower saccus (<xref ref-type="fig" rid="F6">Fig. 60f</xref>), vs. larger and wider one in <italic><tp:taxon-name>Hermeuptychia sosybius</tp:taxon-name></italic> (<xref ref-type="fig" rid="F6">Fig. 60d</xref>); (10) more obtuse angle formed by the tegumen and vinculum in lateral view (<xref ref-type="fig" rid="F6">Fig. 60l</xref>), vs. typically more acute angle in <italic><tp:taxon-name>Hermeuptychia sosybius</tp:taxon-name></italic> (<xref ref-type="fig" rid="F6">Fig. 60j</xref>).</p><p>Females of the new species possess: (I) narrower ostium bursae and smaller, darker antrum (<xref ref-type="fig" rid="F10">Fig. 64i, j</xref>)–ostium bursae and antrum are larger and antrum is paler in color in <italic><tp:taxon-name>Hermeuptychia sosybius</tp:taxon-name></italic> (<xref ref-type="fig" rid="F10">Fig. 64a, b</xref>); (II) ventral margin of ostium bursae that extends farther back than its dorsal margin (<xref ref-type="fig" rid="F10">Fig. 64k, l</xref>)–dorsal margin extends posterior of ventral margin in <italic><tp:taxon-name>Hermeuptychia sosybius</tp:taxon-name></italic> (<xref ref-type="fig" rid="F10">Fig. 64a, b</xref>); (III) antrum that is narrower anteriad, almost triangular in ventral view and symmetric (<xref ref-type="fig" rid="F10">Fig. 64k, m</xref>), vs. rounder, cup-like, slightly asymmetric to the left antrum in <italic><tp:taxon-name>Hermeuptychia sosybius</tp:taxon-name></italic> (<xref ref-type="fig" rid="F10">Fig. 64e</xref>); (IV) more bent antrum, kidney-shaped in lateral view (<xref ref-type="fig" rid="F10">Fig. 64n</xref>), than that of <italic><tp:taxon-name>Hermeuptychia sosybius</tp:taxon-name></italic> (<xref ref-type="fig" rid="F10">Fig. 64j</xref>); (V) signa composed of wider, more flattened and rounder spines, mostly in two rows, vs. narrower spines in three to five irregular rows in <italic><tp:taxon-name>Hermeuptychia sosybius</tp:taxon-name></italic>.</p><p>Characters (2) and (3) in males (more pointed apex of uncus and uncus more angled to the sides from the central “rim”) seem to be the easiest to examine without full dissection by brushing the scales off the abdomen tip, even in dry specimens (<xref ref-type="fig" rid="F8">Fig. 62a, c</xref>). Identification of dry females might be more problematic due to abdomen shriveling, however, in freshly caught individuals, ostium bursae and antrum can be easily exposed by squeezing the abdomen in distal third, and the character (II) becomes observable (relative position of ostium bursae margins). Due to these very significant and easily observed differences in genitalia, identification in the field immediately after capture is expected to be straightforward, however, more work remains to be done to discover diagnostic wing pattern characters.</p><p>DNA barcodes, consistently with genitalia, set the new species far apart from sympatric <italic><tp:taxon-name>Hermeuptychia sosybius</tp:taxon-name></italic>, and the difference is about 3.5%, which is significantly higher than “a clear threshold for intra- and interspecific mean distances around 2%”, as quoted from the recent comprehensive analysis of <italic><tp:taxon-name>Hermeuptychia</tp:taxon-name></italic> (<xref ref-type="bibr" rid="B38">Seraphim et al. 2014</xref>).</p><p>While the discovery of this second (and new) <!--PageBreak--><italic><tp:taxon-name>Hermeuptychia</tp:taxon-name></italic> species in eastern USA was very unexpected to us, the next finding is less surprising, although also interesting. Our analysis of DNA barcodes of Texas <italic><tp:taxon-name>Hermeuptychia</tp:taxon-name></italic> revealed that populations from the lower Rio Grande Valley region of Texas (Webb, Zapata, Starr, Hidalgo, and Cameron Counties) form a tight cluster differing by at least 2% from closely clustered barcodes (divergence average 0.09%, standard deviation 0.19%, maximum below 1%) of over 50 <italic><tp:taxon-name>Hermeuptychia sosybius</tp:taxon-name></italic> specimens across its range from North Carolina to Texas (south to Uvalde, Comal, Guadalupe and Brazoria Counties, <xref ref-type="fig" rid="F12">Figs 66</xref>–<xref ref-type="fig" rid="F13">67</xref>). These south Texas (and northeast Mexico) <italic><tp:taxon-name>Hermeuptychia</tp:taxon-name></italic> populations are phenotypically characterized by smaller and more uniformly sized eyespots and more undulated brown lines. This butterfly has been called “<italic><tp:taxon-name>Hermeuptychia hermes</tp:taxon-name></italic>” in some of the recent literature that advocates the presence of two <italic><tp:taxon-name>Hermeuptychia</tp:taxon-name></italic> species in the US (<xref ref-type="bibr" rid="B25">Miller and Brown 1981</xref>, brief comment in <xref ref-type="bibr" rid="B27">Neck 1996</xref>, <xref ref-type="bibr" rid="B33">Pelham 2008</xref>, <xref ref-type="bibr" rid="B44">Warren et al. 2013</xref>). However, DNA barcodes clearly and confidently group these populations with <italic><tp:taxon-name>Hermeuptychia sosybius</tp:taxon-name></italic> (<xref ref-type="fig" rid="F12">Fig. 66a</xref>, bootstrap support above 80%, about 2% sequence difference), and <italic><tp:taxon-name>Hermeuptychia hermes</tp:taxon-name></italic> sequences are more than 4% different from either of these [<xref ref-type="fig" rid="F12">Fig. 66a</xref> and <xref ref-type="bibr" rid="B38">Seraphim et al. (2014)</xref>]. According to DNA barcodes, <italic><tp:taxon-name>Hermeuptychia hermes</tp:taxon-name></italic> – type locality Brazil: Rio de Janeiro – is in a different species group and clusters with <italic><tp:taxon-name>Hermeuptychia maimoune</tp:taxon-name></italic> (A. Butler, 1870) rather than with <italic><tp:taxon-name>Hermeuptychia sosybius</tp:taxon-name></italic> (<xref ref-type="fig" rid="F12">Fig. 66a</xref>). Analysis of male genitalia agrees with this conclusion. Indeed, genitalia of south Texas specimens are clearly from the morphogroup 4 (i.e. <italic><tp:taxon-name>Hermeuptychia sosybius</tp:taxon-name></italic>) possessing all the characters specified by <xref ref-type="bibr" rid="B38">Seraphim et al. (2014)</xref> and are very different from those of <italic><tp:taxon-name>Hermeuptychia hermes</tp:taxon-name></italic> [see <xref ref-type="bibr" rid="B15">Forster (1964)</xref> and <xref ref-type="bibr" rid="B38">Seraphim et al. (2014)</xref> for illustrations]. Most obviously, <italic><tp:taxon-name>Hermeuptychia hermes</tp:taxon-name></italic> has much longer saccus compared to shorter and more constricted in the middle valvae. Nevertheless, in addition to at least 2% different barcodes, south Texas morphogroup 4 populations differ from eastern <italic><tp:taxon-name>Hermeuptychia sosybius</tp:taxon-name></italic> in facies to the extent that researchers have been treating them as a species distinct from <italic><tp:taxon-name>Hermeuptychia sosybius</tp:taxon-name></italic> (<xref ref-type="bibr" rid="B25">Miller and Brown 1981</xref>, <xref ref-type="bibr" rid="B33">Pelham 2008</xref>, <xref ref-type="bibr" rid="B44">Warren et al. 2013</xref>). Our analysis agrees with this conclusion. Furthermore, we find subtle, but quantifiable, differences in male genitalia between <italic><tp:taxon-name>Hermeuptychia sosybius</tp:taxon-name></italic> and south Texas <italic><tp:taxon-name>Hermeuptychia</tp:taxon-name></italic> populations. Evidence presented above suggests that the name <italic><tp:taxon-name>Hermeuptychia hermes</tp:taxon-name></italic> should not be applied to them. Since currently there are no named species in the <italic><tp:taxon-name>Hermeuptychia sosybius</tp:taxon-name></italic> group [i.e., molecular group G and morphogroup 4 of <xref ref-type="bibr" rid="B38">Seraphim et al. (2014)</xref>] other than <italic><tp:taxon-name>Hermeuptychia sosybius</tp:taxon-name></italic>, and south Texas populations fall confidently in the <italic><tp:taxon-name>Hermeuptychia sosybius</tp:taxon-name></italic> group (<xref ref-type="fig" rid="F12">Fig. 66a</xref>), they represent an unnamed species that is described here.</p></tp:treatment-sec><tp:treatment-sec><!--Section generated to contain objects referenced in tp:taxon-treatment.--><table-wrap id="T1" position="float" orientation="portrait"><label>Table 1.</label><caption><p>Data for specimens with DNA sequences used in this study.</p></caption><table><tbody><tr><th rowspan="1" colspan="1">Species</th><th rowspan="1" colspan="1">Voucher</th><th rowspan="1" colspan="1">GenBank</th><th rowspan="1" colspan="1">Locality</th><th rowspan="1" colspan="1">Date</th><th rowspan="1" colspan="1">Collector</th></tr><tr><td rowspan="1" colspan="1"><italic><tp:taxon-name>Hermeuptychia sosybius</tp:taxon-name></italic></td><td rowspan="1" colspan="1">NVG-696</td><td rowspan="1" colspan="1"><ext-link xmlns:xlink="http://www.w3.org/1999/xlink" ext-link-type="uri" xlink:href="http://www.ncbi.nlm.nih.gov/nuccore/KJ025523" xlink:type="simple">KJ025523</ext-link></td><td rowspan="1" colspan="1">OK: Atoka Co., 13 air mi E of Atoka, <named-content xmlns:xlink="http://www.w3.org/1999/xlink" content-type="dwc:verbatimCoordinates" xlink:type="simple">34.41186, -95.91044</named-content>, 225 m</td><td rowspan="1" colspan="1">29-Aug-2009</td><td rowspan="1" colspan="1">Nick V. Grishin</td></tr><tr><td rowspan="1" colspan="1"><italic><tp:taxon-name>Hermeuptychia sosybius</tp:taxon-name></italic></td><td rowspan="1" colspan="1">NVG-1632</td><td rowspan="1" colspan="1"><ext-link xmlns:xlink="http://www.w3.org/1999/xlink" ext-link-type="uri" xlink:href="http://www.ncbi.nlm.nih.gov/nuccore/KJ025524" xlink:type="simple">KJ025524</ext-link></td><td rowspan="1" colspan="1">TX: Lamar Co., 11.5 air mi NW of Paris, FM1499 @ Sanders Cr., 140 m</td><td rowspan="1" colspan="1">25-Apr-1998</td><td rowspan="1" colspan="1">Nick V. Grishin</td></tr><tr><td rowspan="1" colspan="1"><italic><tp:taxon-name>Hermeuptychia sosybius</tp:taxon-name></italic></td><td rowspan="1" colspan="1">NVG-1630</td><td rowspan="1" colspan="1"><ext-link xmlns:xlink="http://www.w3.org/1999/xlink" ext-link-type="uri" xlink:href="http://www.ncbi.nlm.nih.gov/nuccore/KJ025525" xlink:type="simple">KJ025525</ext-link></td><td rowspan="1" colspan="1">TX: Marion Co., nr. Carter L., 50 m</td><td rowspan="1" colspan="1">28-Sep-1996</td><td rowspan="1" colspan="1">Nick V. Grishin</td></tr><tr><td rowspan="1" colspan="1"><italic><tp:taxon-name>Hermeuptychia sosybius</tp:taxon-name></italic></td><td rowspan="1" colspan="1">NVG-1633</td><td rowspan="1" colspan="1"><ext-link xmlns:xlink="http://www.w3.org/1999/xlink" ext-link-type="uri" xlink:href="http://www.ncbi.nlm.nih.gov/nuccore/KJ025526" xlink:type="simple">KJ025526</ext-link></td><td rowspan="1" colspan="1">TX: Marion Co., nr. Carter L., 50 m</td><td rowspan="1" colspan="1">29-Sep-1996</td><td rowspan="1" colspan="1">Nick V. Grishin</td></tr><tr><td rowspan="1" colspan="1"><italic><tp:taxon-name>Hermeuptychia sosybius</tp:taxon-name></italic></td><td rowspan="1" colspan="1">NVG-1606</td><td rowspan="1" colspan="1"><ext-link xmlns:xlink="http://www.w3.org/1999/xlink" ext-link-type="uri" xlink:href="http://www.ncbi.nlm.nih.gov/nuccore/KJ025527" xlink:type="simple">KJ025527</ext-link></td><td rowspan="1" colspan="1">TX: Wise Co., LBJ National Grassland, 300 m</td><td rowspan="1" colspan="1">3-Aug-1998</td><td rowspan="1" colspan="1">Nick V. Grishin</td></tr><tr><td rowspan="1" colspan="1"><italic><tp:taxon-name>Hermeuptychia sosybius</tp:taxon-name></italic></td><td rowspan="1" colspan="1">NVG-783</td><td rowspan="1" colspan="1"><ext-link xmlns:xlink="http://www.w3.org/1999/xlink" ext-link-type="uri" xlink:href="http://www.ncbi.nlm.nih.gov/nuccore/KJ025528" xlink:type="simple">KJ025528</ext-link></td><td rowspan="1" colspan="1">TX: Tyler Co., John H. Kirby SF, 40 m</td><td rowspan="1" colspan="1">19-Mar-2011</td><td rowspan="1" colspan="1">Nick V. Grishin</td></tr><tr><td rowspan="1" colspan="1"><italic><tp:taxon-name>Hermeuptychia sosybius</tp:taxon-name></italic></td><td rowspan="1" colspan="1">NVG-784</td><td rowspan="1" colspan="1"><ext-link xmlns:xlink="http://www.w3.org/1999/xlink" ext-link-type="uri" xlink:href="http://www.ncbi.nlm.nih.gov/nuccore/KJ025529" xlink:type="simple">KJ025529</ext-link></td><td rowspan="1" colspan="1">TX: Tyler Co., John H. Kirby SF, 40 m</td><td rowspan="1" colspan="1">19-Mar-2011</td><td rowspan="1" colspan="1">Nick V. Grishin</td></tr><tr><td rowspan="1" colspan="1"><italic><tp:taxon-name>Hermeuptychia sosybius</tp:taxon-name></italic></td><td rowspan="1" colspan="1">NVG-785</td><td rowspan="1" colspan="1"><ext-link xmlns:xlink="http://www.w3.org/1999/xlink" ext-link-type="uri" xlink:href="http://www.ncbi.nlm.nih.gov/nuccore/KJ025530" xlink:type="simple">KJ025530</ext-link></td><td rowspan="1" colspan="1">TX: Tyler Co., John H. Kirby SF, 40 m</td><td rowspan="1" colspan="1">19-Mar-2011</td><td rowspan="1" colspan="1">Nick V. Grishin</td></tr><tr><td rowspan="1" colspan="1"><italic><tp:taxon-name>Hermeuptychia sosybius</tp:taxon-name></italic></td><td rowspan="1" colspan="1">NVG-786</td><td rowspan="1" colspan="1"><ext-link xmlns:xlink="http://www.w3.org/1999/xlink" ext-link-type="uri" xlink:href="http://www.ncbi.nlm.nih.gov/nuccore/KJ025531" xlink:type="simple">KJ025531</ext-link></td><td rowspan="1" colspan="1">TX: Tyler Co., John H. Kirby SF, 40 m</td><td rowspan="1" colspan="1">19-Mar-2011</td><td rowspan="1" colspan="1">Nick V. Grishin</td></tr><tr><td rowspan="1" colspan="1"><italic><tp:taxon-name>Hermeuptychia sosybius</tp:taxon-name></italic></td><td rowspan="1" colspan="1">NVG-1537</td><td rowspan="1" colspan="1"><ext-link xmlns:xlink="http://www.w3.org/1999/xlink" ext-link-type="uri" xlink:href="http://www.ncbi.nlm.nih.gov/nuccore/KJ025532" xlink:type="simple">KJ025532</ext-link></td><td rowspan="1" colspan="1">TX: Fort Bend Co., Brazos Bend SP, Horseshoe L. tr., <named-content xmlns:xlink="http://www.w3.org/1999/xlink" content-type="dwc:verbatimCoordinates" xlink:type="simple">29.38193, -95.61141</named-content>, 15 m</td><td rowspan="1" colspan="1">17-Aug-2013</td><td rowspan="1" colspan="1">Nick V. Grishin</td></tr><tr><td rowspan="1" colspan="1"><italic><tp:taxon-name>Hermeuptychia sosybius</tp:taxon-name></italic></td><td rowspan="1" colspan="1">NVG-1538</td><td rowspan="1" colspan="1"><ext-link xmlns:xlink="http://www.w3.org/1999/xlink" ext-link-type="uri" xlink:href="http://www.ncbi.nlm.nih.gov/nuccore/KJ025533" xlink:type="simple">KJ025533</ext-link></td><td rowspan="1" colspan="1">TX: Fort Bend Co., Brazos Bend SP, Horseshoe L. tr., <named-content xmlns:xlink="http://www.w3.org/1999/xlink" content-type="dwc:verbatimCoordinates" xlink:type="simple">29.38193, -95.61141</named-content>, 15 m</td><td rowspan="1" colspan="1">17-Aug-2013</td><td rowspan="1" colspan="1">Nick V. Grishin</td></tr><tr><td rowspan="1" colspan="1"><italic><tp:taxon-name>Hermeuptychia sosybius</tp:taxon-name></italic></td><td rowspan="1" colspan="1">NVG-1539</td><td rowspan="1" colspan="1"><ext-link xmlns:xlink="http://www.w3.org/1999/xlink" ext-link-type="uri" xlink:href="http://www.ncbi.nlm.nih.gov/nuccore/KJ025534" xlink:type="simple">KJ025534</ext-link></td><td rowspan="1" colspan="1">TX: Fort Bend Co., Brazos Bend SP, Horseshoe L. tr., <named-content xmlns:xlink="http://www.w3.org/1999/xlink" content-type="dwc:verbatimCoordinates" xlink:type="simple">29.38193, -95.61141</named-content>, 15 m</td><td rowspan="1" colspan="1">17-Aug-2013</td><td rowspan="1" colspan="1">Nick V. Grishin</td></tr><tr><td rowspan="1" colspan="1"><italic><tp:taxon-name>Hermeuptychia sosybius</tp:taxon-name></italic></td><td rowspan="1" colspan="1">NVG-1540</td><td rowspan="1" colspan="1"><ext-link xmlns:xlink="http://www.w3.org/1999/xlink" ext-link-type="uri" xlink:href="http://www.ncbi.nlm.nih.gov/nuccore/KJ025535" xlink:type="simple">KJ025535</ext-link></td><td rowspan="1" colspan="1">TX: Fort Bend Co., Brazos Bend SP, Horseshoe L. tr., <named-content xmlns:xlink="http://www.w3.org/1999/xlink" content-type="dwc:verbatimCoordinates" xlink:type="simple">29.38193, -95.61141</named-content>, 15 m</td><td rowspan="1" colspan="1">17-Aug-2013</td><td rowspan="1" colspan="1">Nick V. Grishin</td></tr><tr><td rowspan="1" colspan="1"><italic><tp:taxon-name>Hermeuptychia sosybius</tp:taxon-name></italic></td><td rowspan="1" colspan="1">NVG-1542</td><td rowspan="1" colspan="1"><ext-link xmlns:xlink="http://www.w3.org/1999/xlink" ext-link-type="uri" xlink:href="http://www.ncbi.nlm.nih.gov/nuccore/KJ025536" xlink:type="simple">KJ025536</ext-link></td><td rowspan="1" colspan="1">TX: Fort Bend Co., Brazos Bend SP, Horseshoe L. tr., <named-content xmlns:xlink="http://www.w3.org/1999/xlink" content-type="dwc:verbatimCoordinates" xlink:type="simple">29.38193, -95.61141</named-content>, 15 m</td><td rowspan="1" colspan="1">17-Aug-2013</td><td rowspan="1" colspan="1">Nick V. Grishin</td></tr><tr><td rowspan="1" colspan="1"><italic><tp:taxon-name>Hermeuptychia sosybius</tp:taxon-name></italic></td><td rowspan="1" colspan="1">NVG-1543</td><td rowspan="1" colspan="1"><ext-link xmlns:xlink="http://www.w3.org/1999/xlink" ext-link-type="uri" xlink:href="http://www.ncbi.nlm.nih.gov/nuccore/KJ025537" xlink:type="simple">KJ025537</ext-link></td><td rowspan="1" colspan="1">TX: Fort Bend Co., Brazos Bend SP, Horseshoe L. tr., <named-content xmlns:xlink="http://www.w3.org/1999/xlink" content-type="dwc:verbatimCoordinates" xlink:type="simple">29.38193, -95.61141</named-content>, 15 m</td><td rowspan="1" colspan="1">17-Aug-2013</td><td rowspan="1" colspan="1">Nick V. Grishin</td></tr><tr><td rowspan="1" colspan="1"><italic><tp:taxon-name>Hermeuptychia sosybius</tp:taxon-name></italic></td><td rowspan="1" colspan="1">NVG-1544</td><td rowspan="1" colspan="1"><ext-link xmlns:xlink="http://www.w3.org/1999/xlink" ext-link-type="uri" xlink:href="http://www.ncbi.nlm.nih.gov/nuccore/KJ025538" xlink:type="simple">KJ025538</ext-link></td><td rowspan="1" colspan="1">TX: Fort Bend Co., Brazos Bend SP, Horseshoe L. tr., <named-content xmlns:xlink="http://www.w3.org/1999/xlink" content-type="dwc:verbatimCoordinates" xlink:type="simple">29.38193, -95.61141</named-content>, 15 m</td><td rowspan="1" colspan="1">17-Aug-2013</td><td rowspan="1" colspan="1">Nick V. Grishin</td></tr><tr><td rowspan="1" colspan="1"><italic><tp:taxon-name>Hermeuptychia sosybius</tp:taxon-name></italic></td><td rowspan="1" colspan="1">NVG-1545</td><td rowspan="1" colspan="1"><ext-link xmlns:xlink="http://www.w3.org/1999/xlink" ext-link-type="uri" xlink:href="http://www.ncbi.nlm.nih.gov/nuccore/KJ025539" xlink:type="simple">KJ025539</ext-link></td><td rowspan="1" colspan="1">TX: Fort Bend Co., Brazos Bend SP, Horseshoe L. tr., <named-content xmlns:xlink="http://www.w3.org/1999/xlink" content-type="dwc:verbatimCoordinates" xlink:type="simple">29.38193, -95.61141</named-content>, 15 m</td><td rowspan="1" colspan="1">17-Aug-2013</td><td rowspan="1" colspan="1">Nick V. Grishin</td></tr><tr><td rowspan="1" colspan="1"><italic><tp:taxon-name>Hermeuptychia sosybius</tp:taxon-name></italic></td><td rowspan="1" colspan="1">NVG-1546</td><td rowspan="1" colspan="1"><ext-link xmlns:xlink="http://www.w3.org/1999/xlink" ext-link-type="uri" xlink:href="http://www.ncbi.nlm.nih.gov/nuccore/KJ025540" xlink:type="simple">KJ025540</ext-link></td><td rowspan="1" colspan="1">TX: Fort Bend Co., Brazos Bend SP, Horseshoe L. tr., <named-content xmlns:xlink="http://www.w3.org/1999/xlink" content-type="dwc:verbatimCoordinates" xlink:type="simple">29.38193, -95.61141</named-content>, 15 m</td><td rowspan="1" colspan="1">17-Aug-2013</td><td rowspan="1" colspan="1">Nick V. Grishin</td></tr><tr><td rowspan="1" colspan="1"><italic><tp:taxon-name>Hermeuptychia sosybius</tp:taxon-name></italic></td><td rowspan="1" colspan="1">NVG-1547</td><td rowspan="1" colspan="1"><ext-link xmlns:xlink="http://www.w3.org/1999/xlink" ext-link-type="uri" xlink:href="http://www.ncbi.nlm.nih.gov/nuccore/KJ025541" xlink:type="simple">KJ025541</ext-link></td><td rowspan="1" colspan="1">TX: Fort Bend Co., Brazos Bend SP, Horseshoe L. tr., <named-content xmlns:xlink="http://www.w3.org/1999/xlink" content-type="dwc:verbatimCoordinates" xlink:type="simple">29.38193, -95.61141</named-content>, 15 m</td><td rowspan="1" colspan="1">17-Aug-2013</td><td rowspan="1" colspan="1">Nick V. Grishin</td></tr><tr><td rowspan="1" colspan="1"><italic><tp:taxon-name>Hermeuptychia sosybius</tp:taxon-name></italic></td><td rowspan="1" colspan="1">NVG-1549</td><td rowspan="1" colspan="1"><ext-link xmlns:xlink="http://www.w3.org/1999/xlink" ext-link-type="uri" xlink:href="http://www.ncbi.nlm.nih.gov/nuccore/KJ025542" xlink:type="simple">KJ025542</ext-link></td><td rowspan="1" colspan="1">TX: Fort Bend Co., Brazos Bend SP, Horseshoe L. tr., <named-content xmlns:xlink="http://www.w3.org/1999/xlink" content-type="dwc:verbatimCoordinates" xlink:type="simple">29.38193, -95.61141</named-content>, 15 m</td><td rowspan="1" colspan="1">17-Aug-2013</td><td rowspan="1" colspan="1">Nick V. Grishin</td></tr><tr><td rowspan="1" colspan="1"><italic><tp:taxon-name>Hermeuptychia sosybius</tp:taxon-name></italic></td><td rowspan="1" colspan="1">NVG-1550</td><td rowspan="1" colspan="1"><ext-link xmlns:xlink="http://www.w3.org/1999/xlink" ext-link-type="uri" xlink:href="http://www.ncbi.nlm.nih.gov/nuccore/KJ025543" xlink:type="simple">KJ025543</ext-link></td><td rowspan="1" colspan="1">TX: Fort Bend Co., Brazos Bend SP, Horseshoe L. tr., <named-content xmlns:xlink="http://www.w3.org/1999/xlink" content-type="dwc:verbatimCoordinates" xlink:type="simple">29.38193, -95.61141</named-content>, 15 m</td><td rowspan="1" colspan="1">17-Aug-2013</td><td rowspan="1" colspan="1">Nick V. Grishin</td></tr><tr><td rowspan="1" colspan="1"><italic><tp:taxon-name>Hermeuptychia sosybius</tp:taxon-name></italic></td><td rowspan="1" colspan="1">NVG-1552</td><td rowspan="1" colspan="1"><ext-link xmlns:xlink="http://www.w3.org/1999/xlink" ext-link-type="uri" xlink:href="http://www.ncbi.nlm.nih.gov/nuccore/KJ025544" xlink:type="simple">KJ025544</ext-link></td><td rowspan="1" colspan="1">TX: Fort Bend Co., Brazos Bend SP, Horseshoe L. tr., <named-content xmlns:xlink="http://www.w3.org/1999/xlink" content-type="dwc:verbatimCoordinates" xlink:type="simple">29.38193, -95.61141</named-content>, 15 m</td><td rowspan="1" colspan="1">17-Aug-2013</td><td rowspan="1" colspan="1">Nick V. Grishin</td></tr><tr><td rowspan="1" colspan="1"><italic><tp:taxon-name>Hermeuptychia sosybius</tp:taxon-name></italic></td><td rowspan="1" colspan="1">NVG-1553</td><td rowspan="1" colspan="1"><ext-link xmlns:xlink="http://www.w3.org/1999/xlink" ext-link-type="uri" xlink:href="http://www.ncbi.nlm.nih.gov/nuccore/KJ025545" xlink:type="simple">KJ025545</ext-link></td><td rowspan="1" colspan="1">TX: Fort Bend Co., Brazos Bend SP, Horseshoe L. tr., <named-content xmlns:xlink="http://www.w3.org/1999/xlink" content-type="dwc:verbatimCoordinates" xlink:type="simple">29.38193, -95.61141</named-content>, 15 m</td><td rowspan="1" colspan="1">17-Aug-2013</td><td rowspan="1" colspan="1">Nick V. Grishin</td></tr><tr><td rowspan="1" colspan="1"><italic><tp:taxon-name>Hermeuptychia sosybius</tp:taxon-name></italic></td><td rowspan="1" colspan="1">NVG-1557</td><td rowspan="1" colspan="1"><ext-link xmlns:xlink="http://www.w3.org/1999/xlink" ext-link-type="uri" xlink:href="http://www.ncbi.nlm.nih.gov/nuccore/KJ025546" xlink:type="simple">KJ025546</ext-link></td><td rowspan="1" colspan="1">TX: Fort Bend Co., Brazos Bend SP, nr. Hale L., <named-content xmlns:xlink="http://www.w3.org/1999/xlink" content-type="dwc:verbatimCoordinates" xlink:type="simple">29.38008, -95.58473</named-content>, 16 m</td><td rowspan="1" colspan="1">17-Aug-2013</td><td rowspan="1" colspan="1">Nick V. Grishin</td></tr><tr><td rowspan="1" colspan="1"><italic><tp:taxon-name>Hermeuptychia sosybius</tp:taxon-name></italic></td><td rowspan="1" colspan="1">NVG-1559</td><td rowspan="1" colspan="1"><ext-link xmlns:xlink="http://www.w3.org/1999/xlink" ext-link-type="uri" xlink:href="http://www.ncbi.nlm.nih.gov/nuccore/KJ025547" xlink:type="simple">KJ025547</ext-link></td><td rowspan="1" colspan="1">TX: Fort Bend Co., Brazos Bend SP, nr. Hale L., <named-content xmlns:xlink="http://www.w3.org/1999/xlink" content-type="dwc:verbatimCoordinates" xlink:type="simple">29.38008, -95.58473</named-content>, 16 m</td><td rowspan="1" colspan="1">17-Aug-2013</td><td rowspan="1" colspan="1">Nick V. Grishin</td></tr><tr><td rowspan="1" colspan="1"><italic><tp:taxon-name>Hermeuptychia sosybius</tp:taxon-name></italic></td><td rowspan="1" colspan="1">NVG-1561</td><td rowspan="1" colspan="1"><ext-link xmlns:xlink="http://www.w3.org/1999/xlink" ext-link-type="uri" xlink:href="http://www.ncbi.nlm.nih.gov/nuccore/KJ025548" xlink:type="simple">KJ025548</ext-link></td><td rowspan="1" colspan="1">TX: Fort Bend Co., Brazos Bend SP, nr. Hale L., <named-content xmlns:xlink="http://www.w3.org/1999/xlink" content-type="dwc:verbatimCoordinates" xlink:type="simple">29.38008, -95.58473</named-content>, 16 m</td><td rowspan="1" colspan="1">17-Aug-2013</td><td rowspan="1" colspan="1">Nick V. Grishin</td></tr><tr><td rowspan="1" colspan="1"><italic><tp:taxon-name>Hermeuptychia sosybius</tp:taxon-name></italic></td><td rowspan="1" colspan="1">NVG-1562</td><td rowspan="1" colspan="1"><ext-link xmlns:xlink="http://www.w3.org/1999/xlink" ext-link-type="uri" xlink:href="http://www.ncbi.nlm.nih.gov/nuccore/KJ025549" xlink:type="simple">KJ025549</ext-link></td><td rowspan="1" colspan="1">TX: Fort Bend Co., Brazos Bend SP, nr. Hale L., <named-content xmlns:xlink="http://www.w3.org/1999/xlink" content-type="dwc:verbatimCoordinates" xlink:type="simple">29.38008, -95.58473</named-content>, 16 m</td><td rowspan="1" colspan="1">17-Aug-2013</td><td rowspan="1" colspan="1">Nick V. Grishin</td></tr><tr><td rowspan="1" colspan="1"><italic><tp:taxon-name>Hermeuptychia sosybius</tp:taxon-name></italic></td><td rowspan="1" colspan="1">NVG-1564</td><td rowspan="1" colspan="1"><ext-link xmlns:xlink="http://www.w3.org/1999/xlink" ext-link-type="uri" xlink:href="http://www.ncbi.nlm.nih.gov/nuccore/KJ025550" xlink:type="simple">KJ025550</ext-link></td><td rowspan="1" colspan="1">TX: Fort Bend Co., Brazos Bend SP, nr. Hale L., <named-content xmlns:xlink="http://www.w3.org/1999/xlink" content-type="dwc:verbatimCoordinates" xlink:type="simple">29.38008, -95.58473</named-content>, 16 m</td><td rowspan="1" colspan="1">17-Aug-2013</td><td rowspan="1" colspan="1">Nick V. Grishin</td></tr><tr><td rowspan="1" colspan="1"><italic><tp:taxon-name>Hermeuptychia sosybius</tp:taxon-name></italic></td><td rowspan="1" colspan="1">NVG-1566</td><td rowspan="1" colspan="1"><ext-link xmlns:xlink="http://www.w3.org/1999/xlink" ext-link-type="uri" xlink:href="http://www.ncbi.nlm.nih.gov/nuccore/KJ025551" xlink:type="simple">KJ025551</ext-link></td><td rowspan="1" colspan="1">TX: Fort Bend Co., Brazos Bend SP, nr. Hale L., <named-content xmlns:xlink="http://www.w3.org/1999/xlink" content-type="dwc:verbatimCoordinates" xlink:type="simple">29.38008, -95.58473</named-content>, 16 m</td><td rowspan="1" colspan="1">17-Aug-2013</td><td rowspan="1" colspan="1">Nick V. Grishin</td></tr><tr><td rowspan="1" colspan="1"><italic><tp:taxon-name>Hermeuptychia sosybius</tp:taxon-name></italic></td><td rowspan="1" colspan="1">NVG-1567</td><td rowspan="1" colspan="1"><ext-link xmlns:xlink="http://www.w3.org/1999/xlink" ext-link-type="uri" xlink:href="http://www.ncbi.nlm.nih.gov/nuccore/KJ025552" xlink:type="simple">KJ025552</ext-link></td><td rowspan="1" colspan="1">TX: Fort Bend Co., Brazos Bend SP, nr. Hale L., <named-content xmlns:xlink="http://www.w3.org/1999/xlink" content-type="dwc:verbatimCoordinates" xlink:type="simple">29.38008, -95.58473</named-content>, 16 m</td><td rowspan="1" colspan="1">17-Aug-2013</td><td rowspan="1" colspan="1">Nick V. Grishin</td></tr><tr><td rowspan="1" colspan="1"><italic><tp:taxon-name>Hermeuptychia sosybius</tp:taxon-name></italic></td><td rowspan="1" colspan="1">13385H04</td><td rowspan="1" colspan="1"><ext-link xmlns:xlink="http://www.w3.org/1999/xlink" ext-link-type="uri" xlink:href="http://www.ncbi.nlm.nih.gov/nuccore/KJ025553" xlink:type="simple">KJ025553</ext-link></td><td rowspan="1" colspan="1">TX: Comal Co., New Braunfels</td><td rowspan="1" colspan="1">3-Oct-1981</td><td rowspan="1" colspan="1"/></tr><tr><td rowspan="1" colspan="1"><italic><tp:taxon-name>Hermeuptychia sosybius</tp:taxon-name></italic></td><td rowspan="1" colspan="1">13385H11</td><td rowspan="1" colspan="1"><ext-link xmlns:xlink="http://www.w3.org/1999/xlink" ext-link-type="uri" xlink:href="http://www.ncbi.nlm.nih.gov/nuccore/KJ025554" xlink:type="simple">KJ025554</ext-link></td><td rowspan="1" colspan="1">TX: Williamson Co., Florence</td><td rowspan="1" colspan="1">3-Sep-1974</td><td rowspan="1" colspan="1">J. Parkinson</td></tr><tr><td rowspan="1" colspan="1"><italic><tp:taxon-name>Hermeuptychia sosybius</tp:taxon-name></italic></td><td rowspan="1" colspan="1">13385H03</td><td rowspan="1" colspan="1"><ext-link xmlns:xlink="http://www.w3.org/1999/xlink" ext-link-type="uri" xlink:href="http://www.ncbi.nlm.nih.gov/nuccore/KJ025555" xlink:type="simple">KJ025555</ext-link></td><td rowspan="1" colspan="1">TX: Uvalde Co., Utopia</td><td rowspan="1" colspan="1">10-Jun-1992</td><td rowspan="1" colspan="1">D. E. Gaskin &amp; EAL</td></tr><tr><td rowspan="1" colspan="1"><italic><tp:taxon-name>Hermeuptychia sosybius</tp:taxon-name></italic></td><td rowspan="1" colspan="1">13385H05</td><td rowspan="1" colspan="1"><ext-link xmlns:xlink="http://www.w3.org/1999/xlink" ext-link-type="uri" xlink:href="http://www.ncbi.nlm.nih.gov/nuccore/KJ025556" xlink:type="simple">KJ025556</ext-link></td><td rowspan="1" colspan="1">TX: Uvalde Co., Utopia</td><td rowspan="1" colspan="1">{9-23}-Sep-1994</td><td rowspan="1" colspan="1">D. E. Gaskin &amp; EAL</td></tr><tr><td rowspan="1" colspan="1"><italic><tp:taxon-name>Hermeuptychia sosybius</tp:taxon-name></italic></td><td rowspan="1" colspan="1">13385H06</td><td rowspan="1" colspan="1"><ext-link xmlns:xlink="http://www.w3.org/1999/xlink" ext-link-type="uri" xlink:href="http://www.ncbi.nlm.nih.gov/nuccore/KJ025557" xlink:type="simple">KJ025557</ext-link></td><td rowspan="1" colspan="1">TX: Uvalde Co., Utopia</td><td rowspan="1" colspan="1">{9-23}-Sep-1994</td><td rowspan="1" colspan="1">D. E. Gaskin &amp; EAL</td></tr><tr><td rowspan="1" colspan="1"><italic><tp:taxon-name>Hermeuptychia sosybius</tp:taxon-name></italic></td><td rowspan="1" colspan="1">13385H07</td><td rowspan="1" colspan="1"><ext-link xmlns:xlink="http://www.w3.org/1999/xlink" ext-link-type="uri" xlink:href="http://www.ncbi.nlm.nih.gov/nuccore/KJ025558" xlink:type="simple">KJ025558</ext-link></td><td rowspan="1" colspan="1">TX: Uvalde Co., Utopia</td><td rowspan="1" colspan="1">{13-22}-Apr-1995</td><td rowspan="1" colspan="1">D. E. Gaskin</td></tr><tr><td rowspan="1" colspan="1"><italic><tp:taxon-name>Hermeuptychia sosybius</tp:taxon-name></italic></td><td rowspan="1" colspan="1">13385H08</td><td rowspan="1" colspan="1"><ext-link xmlns:xlink="http://www.w3.org/1999/xlink" ext-link-type="uri" xlink:href="http://www.ncbi.nlm.nih.gov/nuccore/KJ025559" xlink:type="simple">KJ025559</ext-link></td><td rowspan="1" colspan="1">TX: Uvalde Co., Utopia</td><td rowspan="1" colspan="1">{13-22}-Apr-1995</td><td rowspan="1" colspan="1">D. E. Gaskin</td></tr><tr><td rowspan="1" colspan="1"><italic><tp:taxon-name>Hermeuptychia sosybius</tp:taxon-name></italic></td><td rowspan="1" colspan="1">13385G12</td><td rowspan="1" colspan="1"><ext-link xmlns:xlink="http://www.w3.org/1999/xlink" ext-link-type="uri" xlink:href="http://www.ncbi.nlm.nih.gov/nuccore/KJ025560" xlink:type="simple">KJ025560</ext-link></td><td rowspan="1" colspan="1">FL: Highlands Co., Lake Placid, Archbold Biological Station</td><td rowspan="1" colspan="1">17-Feb-1985</td><td rowspan="1" colspan="1">D. C. Ferguson</td></tr><tr><td rowspan="1" colspan="1"><italic><tp:taxon-name>Hermeuptychia sosybius</tp:taxon-name></italic>*</td><td rowspan="1" colspan="1">13386A07</td><td rowspan="1" colspan="1"><ext-link xmlns:xlink="http://www.w3.org/1999/xlink" ext-link-type="uri" xlink:href="http://www.ncbi.nlm.nih.gov/nuccore/KJ025561" xlink:type="simple">KJ025561</ext-link></td><td rowspan="1" colspan="1">GA: Chatham Co., Savannah</td><td rowspan="1" colspan="1">28-Jul-1958</td><td rowspan="1" colspan="1">Coll. Gordon B. Small</td></tr><tr><td rowspan="1" colspan="1"><italic><tp:taxon-name>Hermeuptychia sosybius</tp:taxon-name></italic>**</td><td rowspan="1" colspan="1">NVG-1845</td><td rowspan="1" colspan="1"><ext-link xmlns:xlink="http://www.w3.org/1999/xlink" ext-link-type="uri" xlink:href="http://www.ncbi.nlm.nih.gov/nuccore/KJ025562" xlink:type="simple">KJ025562</ext-link></td><td rowspan="1" colspan="1">FL: N of L. Okeechobee</td><td rowspan="1" colspan="1">29-Mar-1983</td><td rowspan="1" colspan="1">Ralf H. Anken</td></tr><tr><td rowspan="1" colspan="1"><italic><tp:taxon-name>Hermeuptychia sosybius</tp:taxon-name></italic></td><td rowspan="1" colspan="1">15609E04</td><td rowspan="1" colspan="1"><ext-link xmlns:xlink="http://www.w3.org/1999/xlink" ext-link-type="uri" xlink:href="http://www.ncbi.nlm.nih.gov/nuccore/KJ025563" xlink:type="simple">KJ025563</ext-link></td><td rowspan="1" colspan="1">FL: Pinellas Co., St. Petersburg</td><td rowspan="1" colspan="1"><bold>3-Nov-1938</bold></td><td rowspan="1" colspan="1">H. E. Wilford</td></tr><tr><td rowspan="1" colspan="1"><italic><tp:taxon-name>Hermeuptychia sosybius</tp:taxon-name></italic></td><td rowspan="1" colspan="1">13385G10</td><td rowspan="1" colspan="1"><ext-link xmlns:xlink="http://www.w3.org/1999/xlink" ext-link-type="uri" xlink:href="http://www.ncbi.nlm.nih.gov/nuccore/KJ025564" xlink:type="simple">KJ025564</ext-link></td><td rowspan="1" colspan="1">SC: Clarendon Co.</td><td rowspan="1" colspan="1"><bold>Aug-1909</bold></td><td rowspan="1" colspan="1"/></tr><tr><td rowspan="1" colspan="1"><italic><tp:taxon-name>Hermeuptychia sosybius</tp:taxon-name></italic></td><td rowspan="1" colspan="1">13385H09</td><td rowspan="1" colspan="1"><ext-link xmlns:xlink="http://www.w3.org/1999/xlink" ext-link-type="uri" xlink:href="http://www.ncbi.nlm.nih.gov/nuccore/KJ025565" xlink:type="simple">KJ025565</ext-link></td><td rowspan="1" colspan="1">TX: Bastrop Co., Bastrop</td><td rowspan="1" colspan="1"><bold>prior to 1896</bold></td><td rowspan="1" colspan="1">Collection of O. Meske</td></tr><tr><td rowspan="1" colspan="1"><italic><tp:taxon-name>Hermeuptychia sosybius</tp:taxon-name></italic></td><td rowspan="1" colspan="1">13386A01</td><td rowspan="1" colspan="1"><ext-link xmlns:xlink="http://www.w3.org/1999/xlink" ext-link-type="uri" xlink:href="http://www.ncbi.nlm.nih.gov/nuccore/KJ025566" xlink:type="simple">KJ025566</ext-link></td><td rowspan="1" colspan="1">TX: Guadalupe Co., Seguin</td><td rowspan="1" colspan="1"><bold>26-Oct-1905</bold></td><td rowspan="1" colspan="1">F. C. Pratt</td></tr><tr><td rowspan="1" colspan="1"><italic><tp:taxon-name>Hermeuptychia sosybius</tp:taxon-name></italic></td><td rowspan="1" colspan="1">13386A04</td><td rowspan="1" colspan="1"><ext-link xmlns:xlink="http://www.w3.org/1999/xlink" ext-link-type="uri" xlink:href="http://www.ncbi.nlm.nih.gov/nuccore/KJ025567" xlink:type="simple">KJ025567</ext-link></td><td rowspan="1" colspan="1">LA: Jackson Parish, Jonesboro</td><td rowspan="1" colspan="1"><bold>4-Jun-1920</bold></td><td rowspan="1" colspan="1">G. W. Rawson</td></tr><tr><td rowspan="1" colspan="1"><italic><tp:taxon-name>Hermeuptychia sosybius</tp:taxon-name></italic></td><td rowspan="1" colspan="1">13386A06</td><td rowspan="1" colspan="1"><ext-link xmlns:xlink="http://www.w3.org/1999/xlink" ext-link-type="uri" xlink:href="http://www.ncbi.nlm.nih.gov/nuccore/KJ025568" xlink:type="simple">KJ025568</ext-link></td><td rowspan="1" colspan="1">LA: Jefferson Parish, Harahan</td><td rowspan="1" colspan="1"><bold>11-Aug-1944</bold></td><td rowspan="1" colspan="1">W. D. Field</td></tr><tr><td rowspan="1" colspan="1"><italic><tp:taxon-name>Hermeuptychia hermybius</tp:taxon-name></italic></td><td rowspan="1" colspan="1">NVG-1603</td><td rowspan="1" colspan="1"><ext-link xmlns:xlink="http://www.w3.org/1999/xlink" ext-link-type="uri" xlink:href="http://www.ncbi.nlm.nih.gov/nuccore/KJ025569" xlink:type="simple">KJ025569</ext-link></td><td rowspan="1" colspan="1">TX: Cameron Co., E of Brownsville</td><td rowspan="1" colspan="1">17-Mar-2003</td><td rowspan="1" colspan="1">Nick V. Grishin</td></tr><tr><td rowspan="1" colspan="1"><italic><tp:taxon-name>Hermeuptychia hermybius</tp:taxon-name></italic></td><td rowspan="1" colspan="1">NVG-1607</td><td rowspan="1" colspan="1"><ext-link xmlns:xlink="http://www.w3.org/1999/xlink" ext-link-type="uri" xlink:href="http://www.ncbi.nlm.nih.gov/nuccore/KJ025570" xlink:type="simple">KJ025570</ext-link></td><td rowspan="1" colspan="1">TX: Cameron Co., E of Brownsville</td><td rowspan="1" colspan="1">18-Jan-2003</td><td rowspan="1" colspan="1">Nick V. Grishin</td></tr><tr><td rowspan="1" colspan="1"><italic><tp:taxon-name>Hermeuptychia hermybius</tp:taxon-name></italic></td><td rowspan="1" colspan="1">NVG-1609</td><td rowspan="1" colspan="1"><ext-link xmlns:xlink="http://www.w3.org/1999/xlink" ext-link-type="uri" xlink:href="http://www.ncbi.nlm.nih.gov/nuccore/KJ025571" xlink:type="simple">KJ025571</ext-link></td><td rowspan="1" colspan="1">TX: Cameron Co., E of Brownsville</td><td rowspan="1" colspan="1">30-Mar-2003</td><td rowspan="1" colspan="1">Nick V. Grishin</td></tr><tr><td rowspan="1" colspan="1"><italic><tp:taxon-name>Hermeuptychia hermybius</tp:taxon-name></italic></td><td rowspan="1" colspan="1">NVG-1610</td><td rowspan="1" colspan="1"><ext-link xmlns:xlink="http://www.w3.org/1999/xlink" ext-link-type="uri" xlink:href="http://www.ncbi.nlm.nih.gov/nuccore/KJ025572" xlink:type="simple">KJ025572</ext-link></td><td rowspan="1" colspan="1">TX: Cameron Co., E of Brownsville</td><td rowspan="1" colspan="1">9-Mar-2003</td><td rowspan="1" colspan="1">Nick V. Grishin</td></tr><tr><td rowspan="1" colspan="1"><italic><tp:taxon-name>Hermeuptychia hermybius</tp:taxon-name></italic></td><td rowspan="1" colspan="1">NVG-1611</td><td rowspan="1" colspan="1"><ext-link xmlns:xlink="http://www.w3.org/1999/xlink" ext-link-type="uri" xlink:href="http://www.ncbi.nlm.nih.gov/nuccore/KJ025573" xlink:type="simple">KJ025573</ext-link></td><td rowspan="1" colspan="1">TX: Cameron Co., E of Brownsville</td><td rowspan="1" colspan="1">14-Mar-2003</td><td rowspan="1" colspan="1">Nick V. Grishin</td></tr><tr><td rowspan="1" colspan="1"><italic><tp:taxon-name>Hermeuptychia hermybius</tp:taxon-name></italic></td><td rowspan="1" colspan="1">NVG-1612</td><td rowspan="1" colspan="1"><ext-link xmlns:xlink="http://www.w3.org/1999/xlink" ext-link-type="uri" xlink:href="http://www.ncbi.nlm.nih.gov/nuccore/KJ025574" xlink:type="simple">KJ025574</ext-link></td><td rowspan="1" colspan="1">TX: Cameron Co., E of Brownsville</td><td rowspan="1" colspan="1">16-Mar-2003</td><td rowspan="1" colspan="1">Nick V. Grishin</td></tr><tr><td rowspan="1" colspan="1"><italic><tp:taxon-name>Hermeuptychia hermybius</tp:taxon-name></italic></td><td rowspan="1" colspan="1">NVG-1628</td><td rowspan="1" colspan="1"><ext-link xmlns:xlink="http://www.w3.org/1999/xlink" ext-link-type="uri" xlink:href="http://www.ncbi.nlm.nih.gov/nuccore/KJ025575" xlink:type="simple">KJ025575</ext-link></td><td rowspan="1" colspan="1">TX: Cameron Co., E of Brownsville</td><td rowspan="1" colspan="1">19-Oct-1997</td><td rowspan="1" colspan="1">Nick V. Grishin</td></tr><tr><td rowspan="1" colspan="1"><italic><tp:taxon-name>Hermeuptychia hermybius</tp:taxon-name></italic></td><td rowspan="1" colspan="1">NVG-1695</td><td rowspan="1" colspan="1"><ext-link xmlns:xlink="http://www.w3.org/1999/xlink" ext-link-type="uri" xlink:href="http://www.ncbi.nlm.nih.gov/nuccore/KJ025576" xlink:type="simple">KJ025576</ext-link></td><td rowspan="1" colspan="1">TX: Hidalgo Co., 1.5 air mi SE of Relampago, Rio Rico Rd., <named-content xmlns:xlink="http://www.w3.org/1999/xlink" content-type="dwc:verbatimCoordinates" xlink:type="simple">26.07, -97.891</named-content>, 21 m</td><td rowspan="1" colspan="1">19-Oct-2013</td><td rowspan="1" colspan="1">William R. Dempwolf</td></tr><tr><td rowspan="1" colspan="1"><italic><tp:taxon-name>Hermeuptychia hermybius</tp:taxon-name></italic></td><td rowspan="1" colspan="1">NVG-1698</td><td rowspan="1" colspan="1"><ext-link xmlns:xlink="http://www.w3.org/1999/xlink" ext-link-type="uri" xlink:href="http://www.ncbi.nlm.nih.gov/nuccore/KJ025577" xlink:type="simple">KJ025577</ext-link></td><td rowspan="1" colspan="1">TX: Hidalgo Co., 1.5 air mi SE of Relampago, Rio Rico Rd., <named-content xmlns:xlink="http://www.w3.org/1999/xlink" content-type="dwc:verbatimCoordinates" xlink:type="simple">26.07, -97.891</named-content>, 21 m</td><td rowspan="1" colspan="1">19-Oct-2013</td><td rowspan="1" colspan="1">William R. Dempwolf</td></tr><tr><td rowspan="1" colspan="1"><italic><tp:taxon-name>Hermeuptychia hermybius</tp:taxon-name></italic></td><td rowspan="1" colspan="1">NVG-1699</td><td rowspan="1" colspan="1"><ext-link xmlns:xlink="http://www.w3.org/1999/xlink" ext-link-type="uri" xlink:href="http://www.ncbi.nlm.nih.gov/nuccore/KJ025578" xlink:type="simple">KJ025578</ext-link></td><td rowspan="1" colspan="1">TX: Hidalgo Co., 1.5 air mi SE of Relampago, Rio Rico Rd., <named-content xmlns:xlink="http://www.w3.org/1999/xlink" content-type="dwc:verbatimCoordinates" xlink:type="simple">26.07, -97.891</named-content>, 21 m</td><td rowspan="1" colspan="1">19-Oct-2013</td><td rowspan="1" colspan="1">William R. Dempwolf</td></tr><tr><td rowspan="1" colspan="1"><italic><tp:taxon-name>Hermeuptychia hermybius</tp:taxon-name></italic></td><td rowspan="1" colspan="1">NVG-1712</td><td rowspan="1" colspan="1"><ext-link xmlns:xlink="http://www.w3.org/1999/xlink" ext-link-type="uri" xlink:href="http://www.ncbi.nlm.nih.gov/nuccore/KJ025579" xlink:type="simple">KJ025579</ext-link></td><td rowspan="1" colspan="1">TX: Starr Co., Rio Grande City, Fort Ringgold, <named-content xmlns:xlink="http://www.w3.org/1999/xlink" content-type="dwc:verbatimCoordinates" xlink:type="simple">26.3707, -98.8064</named-content>, 45 m</td><td rowspan="1" colspan="1">20-Oct-2013</td><td rowspan="1" colspan="1">William R. Dempwolf</td></tr><tr><td rowspan="1" colspan="1"><italic><tp:taxon-name>Hermeuptychia hermybius</tp:taxon-name></italic></td><td rowspan="1" colspan="1">NVG-1714</td><td rowspan="1" colspan="1"><ext-link xmlns:xlink="http://www.w3.org/1999/xlink" ext-link-type="uri" xlink:href="http://www.ncbi.nlm.nih.gov/nuccore/KJ025580" xlink:type="simple">KJ025580</ext-link></td><td rowspan="1" colspan="1">TX: Starr Co., Rio Grande City, Fort Ringgold, <named-content xmlns:xlink="http://www.w3.org/1999/xlink" content-type="dwc:verbatimCoordinates" xlink:type="simple">26.3707, -98.8064</named-content>, 45 m</td><td rowspan="1" colspan="1">20-Oct-2013</td><td rowspan="1" colspan="1">William R. Dempwolf</td></tr><tr><td rowspan="1" colspan="1"><italic><tp:taxon-name>Hermeuptychia hermybius</tp:taxon-name></italic></td><td rowspan="1" colspan="1">NVG-1726</td><td rowspan="1" colspan="1"><ext-link xmlns:xlink="http://www.w3.org/1999/xlink" ext-link-type="uri" xlink:href="http://www.ncbi.nlm.nih.gov/nuccore/KJ025581" xlink:type="simple">KJ025581</ext-link></td><td rowspan="1" colspan="1">TX: Starr Co., Roma, S of Roma International Bridge, <named-content xmlns:xlink="http://www.w3.org/1999/xlink" content-type="dwc:verbatimCoordinates" xlink:type="simple">26.4035, -99.0175</named-content>, 50 m</td><td rowspan="1" colspan="1">20-Oct-2013</td><td rowspan="1" colspan="1">William R. Dempwolf</td></tr><tr><td rowspan="1" colspan="1"><italic><tp:taxon-name>Hermeuptychia hermybius</tp:taxon-name></italic></td><td rowspan="1" colspan="1">NVG-1727</td><td rowspan="1" colspan="1"><ext-link xmlns:xlink="http://www.w3.org/1999/xlink" ext-link-type="uri" xlink:href="http://www.ncbi.nlm.nih.gov/nuccore/KJ025582" xlink:type="simple">KJ025582</ext-link></td><td rowspan="1" colspan="1">TX: Starr Co., Roma, S of Roma International Bridge, <named-content xmlns:xlink="http://www.w3.org/1999/xlink" content-type="dwc:verbatimCoordinates" xlink:type="simple">26.4035, -99.0175</named-content>, 50 m</td><td rowspan="1" colspan="1">20-Oct-2013</td><td rowspan="1" colspan="1">William R. Dempwolf</td></tr><tr><td rowspan="1" colspan="1"><italic><tp:taxon-name>Hermeuptychia hermybius</tp:taxon-name></italic></td><td rowspan="1" colspan="1">NVG-1735</td><td rowspan="1" colspan="1"><ext-link xmlns:xlink="http://www.w3.org/1999/xlink" ext-link-type="uri" xlink:href="http://www.ncbi.nlm.nih.gov/nuccore/KJ025583" xlink:type="simple">KJ025583</ext-link></td><td rowspan="1" colspan="1">TX: Starr Co., 0.5 mi S of Fronton, <named-content xmlns:xlink="http://www.w3.org/1999/xlink" content-type="dwc:verbatimCoordinates" xlink:type="simple">26.399, -99.085</named-content>, 50 m</td><td rowspan="1" colspan="1">20-Oct-2013</td><td rowspan="1" colspan="1">William R. Dempwolf</td></tr><tr><td rowspan="1" colspan="1"><italic><tp:taxon-name>Hermeuptychia hermybius</tp:taxon-name></italic></td><td rowspan="1" colspan="1">NVG-1737</td><td rowspan="1" colspan="1"><ext-link xmlns:xlink="http://www.w3.org/1999/xlink" ext-link-type="uri" xlink:href="http://www.ncbi.nlm.nih.gov/nuccore/KJ025584" xlink:type="simple">KJ025584</ext-link></td><td rowspan="1" colspan="1">TX: Starr Co., 0.5 mi S of Fronton, <named-content xmlns:xlink="http://www.w3.org/1999/xlink" content-type="dwc:verbatimCoordinates" xlink:type="simple">26.399, -99.085</named-content>, 50 m</td><td rowspan="1" colspan="1">20-Oct-2013</td><td rowspan="1" colspan="1">William R. Dempwolf</td></tr><tr><td rowspan="1" colspan="1"><italic><tp:taxon-name>Hermeuptychia hermybius</tp:taxon-name></italic></td><td rowspan="1" colspan="1">NVG-1747</td><td rowspan="1" colspan="1"><ext-link xmlns:xlink="http://www.w3.org/1999/xlink" ext-link-type="uri" xlink:href="http://www.ncbi.nlm.nih.gov/nuccore/KJ025585" xlink:type="simple">KJ025585</ext-link></td><td rowspan="1" colspan="1">TX: Starr Co., Salineno @ Rio Grande, <named-content xmlns:xlink="http://www.w3.org/1999/xlink" content-type="dwc:verbatimCoordinates" xlink:type="simple">26.51463, -99.11633</named-content>, 53 m</td><td rowspan="1" colspan="1">23-Oct-2013</td><td rowspan="1" colspan="1">William R. Dempwolf</td></tr><tr><td rowspan="1" colspan="1"><italic><tp:taxon-name>Hermeuptychia hermybius</tp:taxon-name></italic></td><td rowspan="1" colspan="1">NVG-1635</td><td rowspan="1" colspan="1"><ext-link xmlns:xlink="http://www.w3.org/1999/xlink" ext-link-type="uri" xlink:href="http://www.ncbi.nlm.nih.gov/nuccore/KJ025586" xlink:type="simple">KJ025586</ext-link></td><td rowspan="1" colspan="1">TX: Zapata Co., San Ygnacio @ Rio Grande, 92 m</td><td rowspan="1" colspan="1">7-Oct-2007</td><td rowspan="1" colspan="1">Nick V. Grishin</td></tr><tr><td rowspan="1" colspan="1"><italic><tp:taxon-name>Hermeuptychia hermybius</tp:taxon-name></italic></td><td rowspan="1" colspan="1">13385H10</td><td rowspan="1" colspan="1"><ext-link xmlns:xlink="http://www.w3.org/1999/xlink" ext-link-type="uri" xlink:href="http://www.ncbi.nlm.nih.gov/nuccore/KJ025587" xlink:type="simple">KJ025587</ext-link></td><td rowspan="1" colspan="1">TX: Webb Co., Laredo</td><td rowspan="1" colspan="1">15-Apr-1949</td><td rowspan="1" colspan="1">E. L. Todd</td></tr><tr><td rowspan="1" colspan="1"><italic><tp:taxon-name>Hermeuptychia intricata</tp:taxon-name></italic></td><td rowspan="1" colspan="1">NVG-1541</td><td rowspan="1" colspan="1"><ext-link xmlns:xlink="http://www.w3.org/1999/xlink" ext-link-type="uri" xlink:href="http://www.ncbi.nlm.nih.gov/nuccore/KJ025588" xlink:type="simple">KJ025588</ext-link></td><td rowspan="1" colspan="1">TX: Fort Bend Co., Brazos Bend SP, Horseshoe L. tr., <named-content xmlns:xlink="http://www.w3.org/1999/xlink" content-type="dwc:verbatimCoordinates" xlink:type="simple">29.38193, -95.61141</named-content>, 15 m</td><td rowspan="1" colspan="1">17-Aug-2013</td><td rowspan="1" colspan="1">Nick V. Grishin</td></tr><tr><td rowspan="1" colspan="1"><italic><tp:taxon-name>Hermeuptychia intricata</tp:taxon-name></italic></td><td rowspan="1" colspan="1">NVG-1548</td><td rowspan="1" colspan="1"><ext-link xmlns:xlink="http://www.w3.org/1999/xlink" ext-link-type="uri" xlink:href="http://www.ncbi.nlm.nih.gov/nuccore/KJ025589" xlink:type="simple">KJ025589</ext-link></td><td rowspan="1" colspan="1">TX: Fort Bend Co., Brazos Bend SP, Horseshoe L. tr., <named-content xmlns:xlink="http://www.w3.org/1999/xlink" content-type="dwc:verbatimCoordinates" xlink:type="simple">29.38193, -95.61141</named-content>, 15 m</td><td rowspan="1" colspan="1">17-Aug-2013</td><td rowspan="1" colspan="1">Nick V. Grishin</td></tr><tr><td rowspan="1" colspan="1"><italic><tp:taxon-name>Hermeuptychia intricata</tp:taxon-name></italic></td><td rowspan="1" colspan="1">NVG-1551</td><td rowspan="1" colspan="1"><ext-link xmlns:xlink="http://www.w3.org/1999/xlink" ext-link-type="uri" xlink:href="http://www.ncbi.nlm.nih.gov/nuccore/KJ025590" xlink:type="simple">KJ025590</ext-link></td><td rowspan="1" colspan="1">TX: Fort Bend Co., Brazos Bend SP, Horseshoe L. tr., <named-content xmlns:xlink="http://www.w3.org/1999/xlink" content-type="dwc:verbatimCoordinates" xlink:type="simple">29.38193, -95.61141</named-content>, 15 m</td><td rowspan="1" colspan="1">17-Aug-2013</td><td rowspan="1" colspan="1">Nick V. Grishin</td></tr><tr><td rowspan="1" colspan="1"><italic><tp:taxon-name>Hermeuptychia intricata</tp:taxon-name></italic></td><td rowspan="1" colspan="1">NVG-1554</td><td rowspan="1" colspan="1"><ext-link xmlns:xlink="http://www.w3.org/1999/xlink" ext-link-type="uri" xlink:href="http://www.ncbi.nlm.nih.gov/nuccore/KJ025591" xlink:type="simple">KJ025591</ext-link></td><td rowspan="1" colspan="1">TX: Fort Bend Co., Brazos Bend SP, nr. Hale L., <named-content xmlns:xlink="http://www.w3.org/1999/xlink" content-type="dwc:verbatimCoordinates" xlink:type="simple">29.38008, -95.58473</named-content>, 16 m</td><td rowspan="1" colspan="1">17-Aug-2013</td><td rowspan="1" colspan="1">Nick V. Grishin</td></tr><tr><td rowspan="1" colspan="1"><italic><tp:taxon-name>Hermeuptychia intricata</tp:taxon-name></italic></td><td rowspan="1" colspan="1">NVG-1555</td><td rowspan="1" colspan="1"><ext-link xmlns:xlink="http://www.w3.org/1999/xlink" ext-link-type="uri" xlink:href="http://www.ncbi.nlm.nih.gov/nuccore/KJ025592" xlink:type="simple">KJ025592</ext-link></td><td rowspan="1" colspan="1">TX: Fort Bend Co., Brazos Bend SP, nr. Hale L., <named-content xmlns:xlink="http://www.w3.org/1999/xlink" content-type="dwc:verbatimCoordinates" xlink:type="simple">29.38008, -95.58473</named-content>, 16 m</td><td rowspan="1" colspan="1">17-Aug-2013</td><td rowspan="1" colspan="1">Nick V. Grishin</td></tr><tr><td rowspan="1" colspan="1"><italic><tp:taxon-name>Hermeuptychia intricata</tp:taxon-name></italic></td><td rowspan="1" colspan="1">NVG-1556</td><td rowspan="1" colspan="1"><ext-link xmlns:xlink="http://www.w3.org/1999/xlink" ext-link-type="uri" xlink:href="http://www.ncbi.nlm.nih.gov/nuccore/KJ025593" xlink:type="simple">KJ025593</ext-link></td><td rowspan="1" colspan="1">TX: Fort Bend Co., Brazos Bend SP, nr. Hale L., <named-content xmlns:xlink="http://www.w3.org/1999/xlink" content-type="dwc:verbatimCoordinates" xlink:type="simple">29.38008, -95.58473</named-content>, 16 m</td><td rowspan="1" colspan="1">17-Aug-2013</td><td rowspan="1" colspan="1">Nick V. Grishin</td></tr><tr><td rowspan="1" colspan="1"><italic><tp:taxon-name>Hermeuptychia intricata</tp:taxon-name></italic></td><td rowspan="1" colspan="1">NVG-1558</td><td rowspan="1" colspan="1"><ext-link xmlns:xlink="http://www.w3.org/1999/xlink" ext-link-type="uri" xlink:href="http://www.ncbi.nlm.nih.gov/nuccore/KJ025594" xlink:type="simple">KJ025594</ext-link></td><td rowspan="1" colspan="1">TX: Fort Bend Co., Brazos Bend SP, nr. Hale L., <named-content xmlns:xlink="http://www.w3.org/1999/xlink" content-type="dwc:verbatimCoordinates" xlink:type="simple">29.38008, -95.58473</named-content>, 16 m</td><td rowspan="1" colspan="1">17-Aug-2013</td><td rowspan="1" colspan="1">Nick V. Grishin</td></tr><tr><td rowspan="1" colspan="1"><italic><tp:taxon-name>Hermeuptychia intricata</tp:taxon-name></italic>*</td><td rowspan="1" colspan="1">NVG-1560</td><td rowspan="1" colspan="1"><ext-link xmlns:xlink="http://www.w3.org/1999/xlink" ext-link-type="uri" xlink:href="http://www.ncbi.nlm.nih.gov/nuccore/KJ025595" xlink:type="simple">KJ025595</ext-link></td><td rowspan="1" colspan="1">TX: Fort Bend Co., Brazos Bend SP, nr. Hale L., <named-content xmlns:xlink="http://www.w3.org/1999/xlink" content-type="dwc:verbatimCoordinates" xlink:type="simple">29.38008, -95.58473</named-content>, 16 m</td><td rowspan="1" colspan="1">17-Aug-2013</td><td rowspan="1" colspan="1">Nick V. Grishin</td></tr><tr><td rowspan="1" colspan="1"><italic><tp:taxon-name>Hermeuptychia intricata</tp:taxon-name></italic></td><td rowspan="1" colspan="1">NVG-1563</td><td rowspan="1" colspan="1"><ext-link xmlns:xlink="http://www.w3.org/1999/xlink" ext-link-type="uri" xlink:href="http://www.ncbi.nlm.nih.gov/nuccore/KJ025596" xlink:type="simple">KJ025596</ext-link></td><td rowspan="1" colspan="1">TX: Fort Bend Co., Brazos Bend SP, nr. Hale L., <named-content xmlns:xlink="http://www.w3.org/1999/xlink" content-type="dwc:verbatimCoordinates" xlink:type="simple">29.38008, -95.58473</named-content>, 16 m</td><td rowspan="1" colspan="1">17-Aug-2013</td><td rowspan="1" colspan="1">Nick V. Grishin</td></tr><tr><td rowspan="1" colspan="1"><italic><tp:taxon-name>Hermeuptychia intricata</tp:taxon-name></italic></td><td rowspan="1" colspan="1">NVG-1565</td><td rowspan="1" colspan="1"><ext-link xmlns:xlink="http://www.w3.org/1999/xlink" ext-link-type="uri" xlink:href="http://www.ncbi.nlm.nih.gov/nuccore/KJ025597" xlink:type="simple">KJ025597</ext-link></td><td rowspan="1" colspan="1">TX: Fort Bend Co., Brazos Bend SP, nr. Hale L., <named-content xmlns:xlink="http://www.w3.org/1999/xlink" content-type="dwc:verbatimCoordinates" xlink:type="simple">29.38008, -95.58473</named-content>, 16 m</td><td rowspan="1" colspan="1">17-Aug-2013</td><td rowspan="1" colspan="1">Nick V. Grishin</td></tr><tr><td rowspan="1" colspan="1"><italic><tp:taxon-name>Hermeuptychia intricata</tp:taxon-name></italic></td><td rowspan="1" colspan="1">NVG-1629</td><td rowspan="1" colspan="1"><ext-link xmlns:xlink="http://www.w3.org/1999/xlink" ext-link-type="uri" xlink:href="http://www.ncbi.nlm.nih.gov/nuccore/KJ025598" xlink:type="simple">KJ025598</ext-link></td><td rowspan="1" colspan="1">TX: San Jacinto Co., Sam Houston NF, USF217 @ Big Creek, 58 m</td><td rowspan="1" colspan="1">12-Apr-1998</td><td rowspan="1" colspan="1">Nick V. Grishin</td></tr><tr><td rowspan="1" colspan="1"><italic><tp:taxon-name>Hermeuptychia intricata</tp:taxon-name></italic></td><td rowspan="1" colspan="1">NVG-1631</td><td rowspan="1" colspan="1"><ext-link xmlns:xlink="http://www.w3.org/1999/xlink" ext-link-type="uri" xlink:href="http://www.ncbi.nlm.nih.gov/nuccore/KJ025599" xlink:type="simple">KJ025599</ext-link></td><td rowspan="1" colspan="1">TX: Brazoria Co., Bar-X Ranch, Rd. 971N, <named-content xmlns:xlink="http://www.w3.org/1999/xlink" content-type="dwc:verbatimCoordinates" xlink:type="simple">29.13252, -95.58340</named-content>, 7 m</td><td rowspan="1" colspan="1">4-Mar-2000</td><td rowspan="1" colspan="1">Nick V. Grishin</td></tr><tr><td rowspan="1" colspan="1"><italic><tp:taxon-name>Hermeuptychia intricata</tp:taxon-name></italic></td><td rowspan="1" colspan="1">13385G07</td><td rowspan="1" colspan="1"><ext-link xmlns:xlink="http://www.w3.org/1999/xlink" ext-link-type="uri" xlink:href="http://www.ncbi.nlm.nih.gov/nuccore/KJ025600" xlink:type="simple">KJ025600</ext-link></td><td rowspan="1" colspan="1">SC: Charleston Co., McClellanville, Wedge Plantation</td><td rowspan="1" colspan="1">6-Apr-1970</td><td rowspan="1" colspan="1">D. C. Ferguson</td></tr><tr><td rowspan="1" colspan="1"><italic><tp:taxon-name>Hermeuptychia intricata</tp:taxon-name></italic></td><td rowspan="1" colspan="1">13385H01</td><td rowspan="1" colspan="1"><ext-link xmlns:xlink="http://www.w3.org/1999/xlink" ext-link-type="uri" xlink:href="http://www.ncbi.nlm.nih.gov/nuccore/KJ025601" xlink:type="simple">KJ025601</ext-link></td><td rowspan="1" colspan="1">FL: Alachua Co., Gainesville</td><td rowspan="1" colspan="1">12-Mar-1983</td><td rowspan="1" colspan="1">Scott W. Gross</td></tr><tr><td rowspan="1" colspan="1"><italic><tp:taxon-name>Hermeuptychia intricata</tp:taxon-name></italic></td><td rowspan="1" colspan="1">13385H02</td><td rowspan="1" colspan="1"><ext-link xmlns:xlink="http://www.w3.org/1999/xlink" ext-link-type="uri" xlink:href="http://www.ncbi.nlm.nih.gov/nuccore/KJ025602" xlink:type="simple">KJ025602</ext-link></td><td rowspan="1" colspan="1">FL: “Putnam Co | Shell Bluff Landing”</td><td rowspan="1" colspan="1">29-Sep-1985</td><td rowspan="1" colspan="1">George Balogh</td></tr><tr><td rowspan="1" colspan="1"><italic><tp:taxon-name>Hermeuptychia intricata</tp:taxon-name></italic></td><td rowspan="1" colspan="1">13386A03</td><td rowspan="1" colspan="1"><ext-link xmlns:xlink="http://www.w3.org/1999/xlink" ext-link-type="uri" xlink:href="http://www.ncbi.nlm.nih.gov/nuccore/KJ025603" xlink:type="simple">KJ025603</ext-link></td><td rowspan="1" colspan="1">LA: Jefferson Parish, Harahan</td><td rowspan="1" colspan="1">28-Jun-1944</td><td rowspan="1" colspan="1">W. D. Field</td></tr><tr><td rowspan="1" colspan="1"><italic><tp:taxon-name>Hermeuptychia intricata</tp:taxon-name></italic></td><td rowspan="1" colspan="1">13385G08</td><td rowspan="1" colspan="1"><ext-link xmlns:xlink="http://www.w3.org/1999/xlink" ext-link-type="uri" xlink:href="http://www.ncbi.nlm.nih.gov/nuccore/KJ025604" xlink:type="simple">KJ025604</ext-link></td><td rowspan="1" colspan="1">SC: Clarendon Co.</td><td rowspan="1" colspan="1"><bold>9-Aug-1898</bold></td><td rowspan="1" colspan="1"/></tr><tr><td rowspan="1" colspan="1"><italic><tp:taxon-name>Hermeuptychia intricata</tp:taxon-name></italic></td><td rowspan="1" colspan="1">13385G09</td><td rowspan="1" colspan="1"><ext-link xmlns:xlink="http://www.w3.org/1999/xlink" ext-link-type="uri" xlink:href="http://www.ncbi.nlm.nih.gov/nuccore/KJ025605" xlink:type="simple">KJ025605</ext-link></td><td rowspan="1" colspan="1">SC: Clarendon Co.</td><td rowspan="1" colspan="1"><bold>Aug-1910</bold></td><td rowspan="1" colspan="1"/></tr><tr><td rowspan="1" colspan="1"><italic><tp:taxon-name>Hermeuptychia intricata</tp:taxon-name></italic></td><td rowspan="1" colspan="1">13385G11</td><td rowspan="1" colspan="1"><ext-link xmlns:xlink="http://www.w3.org/1999/xlink" ext-link-type="uri" xlink:href="http://www.ncbi.nlm.nih.gov/nuccore/KJ025606" xlink:type="simple">KJ025606</ext-link></td><td rowspan="1" colspan="1">SC: Clarendon Co.</td><td rowspan="1" colspan="1"><bold>Aug-1910</bold></td><td rowspan="1" colspan="1"/></tr><tr><td rowspan="1" colspan="1"><italic><tp:taxon-name>Hermeuptychia intricata</tp:taxon-name></italic></td><td rowspan="1" colspan="1">13386A02</td><td rowspan="1" colspan="1"><ext-link xmlns:xlink="http://www.w3.org/1999/xlink" ext-link-type="uri" xlink:href="http://www.ncbi.nlm.nih.gov/nuccore/KJ025607" xlink:type="simple">KJ025607</ext-link></td><td rowspan="1" colspan="1">“Flatbush LI”</td><td rowspan="1" colspan="1"><bold>prior to 1941</bold></td><td rowspan="1" colspan="1">G. P. Engelhardt Coll.</td></tr><tr><td rowspan="1" colspan="1"><italic><tp:taxon-name>Hermeuptychia sosybius</tp:taxon-name></italic></td><td rowspan="1" colspan="1">DNA-ATBI-0799</td><td rowspan="1" colspan="1"><ext-link xmlns:xlink="http://www.w3.org/1999/xlink" ext-link-type="uri" xlink:href="http://www.ncbi.nlm.nih.gov/nuccore/GU089906" xlink:type="simple">GU089906</ext-link>*</td><td rowspan="1" colspan="1">NC: Swain Co., AN9, Smokemont Stables, <named-content xmlns:xlink="http://www.w3.org/1999/xlink" content-type="dwc:verbatimCoordinates" xlink:type="simple">35.5504, -83.3084</named-content></td><td rowspan="1" colspan="1">20-Jul-2004</td><td rowspan="1" colspan="1">R. M. Pyle</td></tr><tr><td rowspan="1" colspan="1"><italic><tp:taxon-name>Hermeuptychia sosybius</tp:taxon-name></italic></td><td rowspan="1" colspan="1">NSHer-EUA07</td><td rowspan="1" colspan="1"><ext-link xmlns:xlink="http://www.w3.org/1999/xlink" ext-link-type="uri" xlink:href="http://www.ncbi.nlm.nih.gov/nuccore/KF466083" xlink:type="simple">KF466083</ext-link>*</td><td rowspan="1" colspan="1">TN: Rutheford Co., <named-content xmlns:xlink="http://www.w3.org/1999/xlink" content-type="dwc:verbatimCoordinates" xlink:type="simple">35.70, -86.33</named-content></td><td rowspan="1" colspan="1">2009</td><td rowspan="1" colspan="1">A. V. Z. Brower</td></tr><tr><td rowspan="1" colspan="1"><italic><tp:taxon-name>Hermeuptychia sosybius</tp:taxon-name></italic></td><td rowspan="1" colspan="1">NSHer-EUA08</td><td rowspan="1" colspan="1"><ext-link xmlns:xlink="http://www.w3.org/1999/xlink" ext-link-type="uri" xlink:href="http://www.ncbi.nlm.nih.gov/nuccore/KF466084" xlink:type="simple">KF466084</ext-link>*</td><td rowspan="1" colspan="1">TN: Rutheford Co., <named-content xmlns:xlink="http://www.w3.org/1999/xlink" content-type="dwc:verbatimCoordinates" xlink:type="simple">35.70, -86.33</named-content></td><td rowspan="1" colspan="1">2009</td><td rowspan="1" colspan="1">A. V. Z. Brower</td></tr><tr><td rowspan="1" colspan="1"><italic><tp:taxon-name>Hermeuptychia sosybius</tp:taxon-name></italic></td><td rowspan="1" colspan="1">DNA-ATBI-0847</td><td rowspan="1" colspan="1"><ext-link xmlns:xlink="http://www.w3.org/1999/xlink" ext-link-type="uri" xlink:href="http://www.ncbi.nlm.nih.gov/nuccore/GU089907" xlink:type="simple">GU089907</ext-link>*</td><td rowspan="1" colspan="1">TN: Blount Co. AN2, Cades Cove, along Forge Cr. Rd. <named-content xmlns:xlink="http://www.w3.org/1999/xlink" content-type="dwc:verbatimCoordinates" xlink:type="simple">35.583, -83.838</named-content></td><td rowspan="1" colspan="1">20-Jul-2004</td><td rowspan="1" colspan="1">R. M. Pyle</td></tr><tr><td rowspan="1" colspan="1"><italic><tp:taxon-name>Hermeuptychia sosybius</tp:taxon-name></italic></td><td rowspan="1" colspan="1">DNA-ATBI-0848</td><td rowspan="1" colspan="1"><ext-link xmlns:xlink="http://www.w3.org/1999/xlink" ext-link-type="uri" xlink:href="http://www.ncbi.nlm.nih.gov/nuccore/GU089908" xlink:type="simple">GU089908</ext-link>*</td><td rowspan="1" colspan="1">TN: Blount Co. AN2, Cades Cove, along Forge Cr. Rd. <named-content xmlns:xlink="http://www.w3.org/1999/xlink" content-type="dwc:verbatimCoordinates" xlink:type="simple">35.583, -83.838</named-content></td><td rowspan="1" colspan="1">20-Jul-2004</td><td rowspan="1" colspan="1">R. M. Pyle</td></tr><tr><td rowspan="1" colspan="1"><italic><tp:taxon-name>Hermeuptychia sosybius</tp:taxon-name></italic></td><td rowspan="1" colspan="1">DNA-ATBI-0849</td><td rowspan="1" colspan="1"><ext-link xmlns:xlink="http://www.w3.org/1999/xlink" ext-link-type="uri" xlink:href="http://www.ncbi.nlm.nih.gov/nuccore/GU089909" xlink:type="simple">GU089909</ext-link>*</td><td rowspan="1" colspan="1">TN: Blount Co. AN2, Cades Cove, along Forge Cr. Rd. <named-content xmlns:xlink="http://www.w3.org/1999/xlink" content-type="dwc:verbatimCoordinates" xlink:type="simple">35.583, -83.838</named-content></td><td rowspan="1" colspan="1">20-Jul-2004</td><td rowspan="1" colspan="1">R. M. Pyle</td></tr><tr><td rowspan="1" colspan="1"><italic><tp:taxon-name>Hermeuptychia sosybius</tp:taxon-name></italic></td><td rowspan="1" colspan="1">DNA-ATBI-4110</td><td rowspan="1" colspan="1"><ext-link xmlns:xlink="http://www.w3.org/1999/xlink" ext-link-type="uri" xlink:href="http://www.ncbi.nlm.nih.gov/nuccore/GU088393" xlink:type="simple">GU088393</ext-link>*</td><td rowspan="1" colspan="1">TN: Sevier Co., Lyon Spring Rd., <named-content xmlns:xlink="http://www.w3.org/1999/xlink" content-type="dwc:verbatimCoordinates" xlink:type="simple">35.6, -83.4</named-content></td><td rowspan="1" colspan="1">22-May-2005</td><td rowspan="1" colspan="1">Segebarth</td></tr><tr><td rowspan="1" colspan="1"><italic><tp:taxon-name>Hermeuptychia sosybius</tp:taxon-name></italic></td><td rowspan="1" colspan="1">DNA-ATBI-4109</td><td rowspan="1" colspan="1"><ext-link xmlns:xlink="http://www.w3.org/1999/xlink" ext-link-type="uri" xlink:href="http://www.ncbi.nlm.nih.gov/nuccore/GU088394" xlink:type="simple">GU088394</ext-link>*</td><td rowspan="1" colspan="1">TN: Sevier Co., Lyon Spring Rd., <named-content xmlns:xlink="http://www.w3.org/1999/xlink" content-type="dwc:verbatimCoordinates" xlink:type="simple">35.6, -83.4</named-content></td><td rowspan="1" colspan="1">22-May-2005</td><td rowspan="1" colspan="1">Segebarth</td></tr><tr><td rowspan="1" colspan="1"><italic><tp:taxon-name>Hermeuptychia sosybius</tp:taxon-name></italic></td><td rowspan="1" colspan="1">NSHer-EUA02</td><td rowspan="1" colspan="1"><ext-link xmlns:xlink="http://www.w3.org/1999/xlink" ext-link-type="uri" xlink:href="http://www.ncbi.nlm.nih.gov/nuccore/KF466080" xlink:type="simple">KF466080</ext-link>*</td><td rowspan="1" colspan="1">FL: Gainesville, <named-content xmlns:xlink="http://www.w3.org/1999/xlink" content-type="dwc:verbatimCoordinates" xlink:type="simple">29.65, -82.32</named-content></td><td rowspan="1" colspan="1">Apr-2009</td><td rowspan="1" colspan="1">K. R. Willmott</td></tr><tr><td rowspan="1" colspan="1"><italic><tp:taxon-name>Hermeuptychia sosybius</tp:taxon-name></italic></td><td rowspan="1" colspan="1">NSHer-EUA03</td><td rowspan="1" colspan="1"><ext-link xmlns:xlink="http://www.w3.org/1999/xlink" ext-link-type="uri" xlink:href="http://www.ncbi.nlm.nih.gov/nuccore/KF466081" xlink:type="simple">KF466081</ext-link>*</td><td rowspan="1" colspan="1">FL: Gainesville, <named-content xmlns:xlink="http://www.w3.org/1999/xlink" content-type="dwc:verbatimCoordinates" xlink:type="simple">29.65, -82.32</named-content></td><td rowspan="1" colspan="1">Apr-2009</td><td rowspan="1" colspan="1">K. R. Willmott</td></tr><tr><td rowspan="1" colspan="1"><italic><tp:taxon-name>Hermeuptychia sosybius</tp:taxon-name></italic></td><td rowspan="1" colspan="1">NSHer-EUA06</td><td rowspan="1" colspan="1"><ext-link xmlns:xlink="http://www.w3.org/1999/xlink" ext-link-type="uri" xlink:href="http://www.ncbi.nlm.nih.gov/nuccore/KF466082" xlink:type="simple">KF466082</ext-link>*</td><td rowspan="1" colspan="1">FL: Gainesville, <named-content xmlns:xlink="http://www.w3.org/1999/xlink" content-type="dwc:verbatimCoordinates" xlink:type="simple">29.65, -82.32</named-content></td><td rowspan="1" colspan="1">Apr-2009</td><td rowspan="1" colspan="1">K. R. Willmott</td></tr><tr><td rowspan="1" colspan="1"><italic><tp:taxon-name>Hermeuptychia cucullina</tp:taxon-name></italic></td><td rowspan="1" colspan="1">NSHer-PE03</td><td rowspan="1" colspan="1"><ext-link xmlns:xlink="http://www.w3.org/1999/xlink" ext-link-type="uri" xlink:href="http://www.ncbi.nlm.nih.gov/nuccore/KF466142" xlink:type="simple">KF466142</ext-link>*</td><td rowspan="1" colspan="1">Peru</td><td rowspan="1" colspan="1"/><td rowspan="1" colspan="1">C Peña</td></tr><tr><td rowspan="1" colspan="1"><italic><tp:taxon-name>Hermeuptychia gisella</tp:taxon-name></italic></td><td rowspan="1" colspan="1">NSHer-J29</td><td rowspan="1" colspan="1"><ext-link xmlns:xlink="http://www.w3.org/1999/xlink" ext-link-type="uri" xlink:href="http://www.ncbi.nlm.nih.gov/nuccore/KF466092" xlink:type="simple">KF466092</ext-link>*</td><td rowspan="1" colspan="1">Brazil: São Paulo, Serra do Japí, Jundiaí, <named-content xmlns:xlink="http://www.w3.org/1999/xlink" content-type="dwc:verbatimCoordinates" xlink:type="simple">-23.22, -46.92</named-content></td><td rowspan="1" colspan="1">26-Feb-2008</td><td rowspan="1" colspan="1">P. E. C. Peixoto</td></tr><tr><td rowspan="1" colspan="1"><italic><tp:taxon-name>Hermeuptychia atalanta</tp:taxon-name></italic></td><td rowspan="1" colspan="1">R10_CA_SP</td><td rowspan="1" colspan="1"><ext-link xmlns:xlink="http://www.w3.org/1999/xlink" ext-link-type="uri" xlink:href="http://www.ncbi.nlm.nih.gov/nuccore/JN109040" xlink:type="simple">JN109040</ext-link>*</td><td rowspan="1" colspan="1">Brazil: São Paulo, Ribeirão Cachoeira, Campinas</td><td rowspan="1" colspan="1"/><td rowspan="1" colspan="1"/></tr><tr><td rowspan="1" colspan="1"><italic><tp:taxon-name>Hermeuptychia hermes</tp:taxon-name></italic></td><td rowspan="1" colspan="1">NSHer-MG08</td><td rowspan="1" colspan="1"><ext-link xmlns:xlink="http://www.w3.org/1999/xlink" ext-link-type="uri" xlink:href="http://www.ncbi.nlm.nih.gov/nuccore/KF466108" xlink:type="simple">KF466108</ext-link>*</td><td rowspan="1" colspan="1">Brazil: Minas Gerais, Serra do Cipó, Jaboticatubas, <named-content xmlns:xlink="http://www.w3.org/1999/xlink" content-type="dwc:verbatimCoordinates" xlink:type="simple">-18.20, -43.50</named-content></td><td rowspan="1" colspan="1">Dec-2005</td><td rowspan="1" colspan="1">A. R. M. Silva</td></tr><tr><td rowspan="1" colspan="1"><italic><tp:taxon-name>Hermeuptychia maimoune</tp:taxon-name></italic></td><td rowspan="1" colspan="1">NSHer-CO04</td><td rowspan="1" colspan="1"><ext-link xmlns:xlink="http://www.w3.org/1999/xlink" ext-link-type="uri" xlink:href="http://www.ncbi.nlm.nih.gov/nuccore/KF466021" xlink:type="simple">KF466021</ext-link>*</td><td rowspan="1" colspan="1">Colombia, Meta, Bosque Bavaria, <named-content xmlns:xlink="http://www.w3.org/1999/xlink" content-type="dwc:verbatimCoordinates" xlink:type="simple">4.18, -73.65</named-content></td><td rowspan="1" colspan="1">8-Oct-2006</td><td rowspan="1" colspan="1">M. A. Marín</td></tr><tr><td rowspan="1" colspan="1"><italic><tp:taxon-name>Hermeuptychia pimpla</tp:taxon-name></italic></td><td rowspan="1" colspan="1">CP04-10</td><td rowspan="1" colspan="1"><ext-link xmlns:xlink="http://www.w3.org/1999/xlink" ext-link-type="uri" xlink:href="http://www.ncbi.nlm.nih.gov/nuccore/GU205843" xlink:type="simple">GU205843</ext-link>*</td><td rowspan="1" colspan="1">Peru: Quebrada Siete Jeringas</td><td rowspan="1" colspan="1"/><td rowspan="1" colspan="1"/></tr><tr><td rowspan="1" colspan="1"><italic><tp:taxon-name>Hermeuptychia harmonia</tp:taxon-name></italic></td><td rowspan="1" colspan="1">CP06-93</td><td rowspan="1" colspan="1"><ext-link xmlns:xlink="http://www.w3.org/1999/xlink" ext-link-type="uri" xlink:href="http://www.ncbi.nlm.nih.gov/nuccore/GU205842" xlink:type="simple">GU205842</ext-link>*</td><td rowspan="1" colspan="1">Peru: Quebrada Siete Jeringas</td><td rowspan="1" colspan="1"/><td rowspan="1" colspan="1"/></tr><tr><td rowspan="1" colspan="1"><italic><tp:taxon-name>Hermeuptychia fallax</tp:taxon-name></italic></td><td rowspan="1" colspan="1">NSHer-J17</td><td rowspan="1" colspan="1"><ext-link xmlns:xlink="http://www.w3.org/1999/xlink" ext-link-type="uri" xlink:href="http://www.ncbi.nlm.nih.gov/nuccore/KF466089" xlink:type="simple">KF466089</ext-link>*</td><td rowspan="1" colspan="1">Brazil: São Paulo, Serra do Japí, Jundiaí, <named-content xmlns:xlink="http://www.w3.org/1999/xlink" content-type="dwc:verbatimCoordinates" xlink:type="simple">-23.22, -46.92</named-content></td><td rowspan="1" colspan="1">26-Feb-2008</td><td rowspan="1" colspan="1">P. E. C. Peixoto</td></tr><tr><td rowspan="1" colspan="1"><italic><tp:taxon-name>Megisto cymela</tp:taxon-name></italic></td><td rowspan="1" colspan="1">DNA-ATBI-4114</td><td rowspan="1" colspan="1"><ext-link xmlns:xlink="http://www.w3.org/1999/xlink" ext-link-type="uri" xlink:href="http://www.ncbi.nlm.nih.gov/nuccore/GU088434" xlink:type="simple">GU088434</ext-link>*</td><td rowspan="1" colspan="1">TN: Sevier Co., Lyon Spring Rd., <named-content xmlns:xlink="http://www.w3.org/1999/xlink" content-type="dwc:verbatimCoordinates" xlink:type="simple">35.6, -83.4</named-content></td><td rowspan="1" colspan="1">22-May-2005</td><td rowspan="1" colspan="1">Segebarth</td></tr><tr><td rowspan="1" colspan="1"><italic><tp:taxon-name>Hermeuptychia intricata</tp:taxon-name></italic>?</td><td rowspan="1" colspan="1">DNA96-016</td><td rowspan="1" colspan="1"><ext-link xmlns:xlink="http://www.w3.org/1999/xlink" ext-link-type="uri" xlink:href="http://www.ncbi.nlm.nih.gov/nuccore/AY508548" xlink:type="simple">AY508548</ext-link>*</td><td rowspan="1" colspan="1">Costa Rica: Puntarenas Province</td><td rowspan="1" colspan="1"/><td rowspan="1" colspan="1"/></tr></tbody></table><table-wrap-foot><fn><p>Abbreviations: SP State Park; L. Lake; Cr Creek tr. trail; nr. near; Co. County; NF National Forest; SF State Forest Rd. Road</p><p>* after the species name indicates primary type specimen, ** is <italic><tp:taxon-name>Hermeuptychia hermes kappeli</tp:taxon-name></italic> holotype</p><p>* after the GenBank number indicates that it was retrieved from GenBank, all other sequences were determined by us in this study</p><p>Only DNA ID tags were obtained for the oldest specimens and their dates are shown in <bold>bold font</bold>.</p></fn></table-wrap-foot></table-wrap><fig id="F6" position="float" orientation="portrait"><label>Figure 60.</label><caption><p>Male genitalia of <italic><tp:taxon-name>Hermeuptychia</tp:taxon-name></italic> from USA: Texas. <bold>a, d, g, j</bold> <italic><tp:taxon-name>Hermeuptychia sosybius</tp:taxon-name></italic>, Fort Bend Co., Brazos Bend State Park, Horseshoe Lake trail, <named-content xmlns:xlink="http://www.w3.org/1999/xlink" content-type="dwc:verbatimCoordinates" xlink:type="simple">29°22'54.96", −95°36'41.06"</named-content>, 15 m, 17-Aug-2013, leg. N. V. Grishin, DNA voucher NVG-1542, genitalia NVG130927-03 (forewing length 15 mm) <bold>b, e, h, k</bold> <italic><tp:taxon-name>Hermeuptychia hermybius</tp:taxon-name></italic> sp. n. paratype, Cameron Co., E of Brownsville, 18-Jan-2003, leg. N. V. Grishin, DNA voucher NVG-1607, genitalia NVG130927-18 (specimen <xref ref-type="fig" rid="F5">Figs 54–55</xref>, forewing length 15.5 mm) <bold>c, f, i, l</bold> <italic><tp:taxon-name>Hermeuptychia intricata</tp:taxon-name></italic> sp. n. holotype, Fort Bend Co., Brazos Bend State Park, near Hale Lake, <named-content xmlns:xlink="http://www.w3.org/1999/xlink" content-type="dwc:verbatimCoordinates" xlink:type="simple">29°22'48.27", −95°35'05.02"</named-content>, 16 m, 17-Aug-2013, leg. N. V. Grishin, DNA voucher NVG-1560, genitalia NVG130927-14 [USNM] (specimen <xref ref-type="fig" rid="F3">Figs 22–23</xref>, forewing length 16.5 mm). Views: <bold>a</bold>–<bold>b</bold> dorsal, perpendicular to the tegumen-uncus-gnathos plane <bold>c</bold>–<bold>d</bold> ventral, perpendicular to the plane of saccus and valvae (appears larger than dorsal view due to different projection axis) <bold>e</bold>–<bold>f</bold> right dorsolateral <bold>g</bold>–<bold>h</bold> right lateral. All images are to scale. Diagnostic characters are indicated on images. Note that <italic><tp:taxon-name>Hermeuptychia intricata</tp:taxon-name></italic> with larger than <italic><tp:taxon-name>Hermeuptychia sosybius</tp:taxon-name></italic> wings has smaller genitalia.</p></caption><graphic xmlns:xlink="http://www.w3.org/1999/xlink" xlink:href="ZooKeys-379-043-g006.jpg" position="float" orientation="portrait" xlink:type="simple"/></fig><fig id="F5" position="float" orientation="portrait"><label>Figures 48–59.</label><caption><p><italic><tp:taxon-name>Hermeuptychia hermybius</tp:taxon-name></italic>. <bold>48–49</bold> holotype, others are paratypes, data in text and <xref ref-type="table" rid="T1">Table 1</xref>. Sexes and DNA or genitalia voucher codes, or data: <bold>50–51</bold> ♀ USA: Texas: Cameron Co., Brownsville, ex ovum, eclosed 2-Apr-2003, leg. N. V. Grishin <bold>52</bold> ♂ NVG-1635 <bold>53</bold> ♂ 13385H10 <bold>54</bold>–<bold>55</bold> ♂ NVG-1607 <bold>56</bold> ♂ NVG-1699 <bold>57</bold> ♀ NVG-1737 <bold>58</bold> ♂ NVG130104-23 <bold>59</bold> ♂ NVG130104-24. Dorsal wing surfaces are in <bold>48, 50, 54</bold> others are ventral. Labels are shown for the holotype and are reduced 2.5-fold compared to specimens as indicated by a smaller scale bar. “F” specifies mirror image (left-right inverted).</p></caption><graphic xmlns:xlink="http://www.w3.org/1999/xlink" xlink:href="ZooKeys-379-043-g005.jpg" position="float" orientation="portrait" xlink:type="simple"/></fig><fig id="F7" position="float" orientation="portrait"><label>Figure 61.</label><caption><p>Dorsoposterior view of male abdomens of <italic><tp:taxon-name>Hermeuptychia</tp:taxon-name></italic> from USA: Texas. <bold>a</bold> <italic><tp:taxon-name>Hermeuptychia intricata</tp:taxon-name></italic>, DNA voucher NVG-1548 (mirror image, i.e. left-right inverted) <bold>b</bold> <italic><tp:taxon-name>Hermeuptychia hermybius</tp:taxon-name></italic>, DNA voucher NVG-1635 (also shown in <xref ref-type="fig" rid="F8">Fig. 62j</xref>, specimen <xref ref-type="fig" rid="F5">Fig. 52</xref>) <bold>c</bold> <italic><tp:taxon-name>Hermeuptychia sosybius</tp:taxon-name></italic>, DNA voucher NVG-1553. Data in <xref ref-type="table" rid="T1">Table 1</xref>. Scales are brushed off the abdomen tip to expose distal parts of genitalia. The easiest to observe character (the shape of the distal end of uncus) is indicated.</p></caption><graphic xmlns:xlink="http://www.w3.org/1999/xlink" xlink:href="ZooKeys-379-043-g007.jpg" position="float" orientation="portrait" xlink:type="simple"/></fig><fig id="F8" position="float" orientation="portrait"><label>Figure 62.</label><caption><p>Variation in male genitalia of <italic><tp:taxon-name>Hermeuptychia hermybius</tp:taxon-name></italic> and <italic><tp:taxon-name>Hermeuptychia sosybius</tp:taxon-name></italic>. <bold>a</bold>–<bold>m</bold> <italic><tp:taxon-name>Hermeuptychia hermybius</tp:taxon-name></italic> paratypes, DNA (or genitalia, where DNA sequence is not available, and full data for these given) voucher codes: <bold>a</bold>. NVG-1609 <bold>b</bold> NVG-1610 <bold>c</bold> Texas: Cameron Co., Brownsville {10-13}-Mar-1979, T. Friedlander, NVG140104-01 <bold>d</bold> NVG-1698 <bold>e</bold> NVG-1699 (specimen <xref ref-type="fig" rid="F5">Fig. 56</xref>) <bold>f</bold> NVG-1714 <bold>g</bold> NVG-1726 <bold>h</bold> NVG-1727 <bold>i</bold> NVG-1747 <bold>j</bold> NVG-1635 (also shown in <xref ref-type="fig" rid="F7">Fig. 61b</xref>, specimen <xref ref-type="fig" rid="F5">Fig. 52</xref>) <bold>k</bold> 13385H10 (specimen <xref ref-type="fig" rid="F5">Fig. 53</xref>) <bold>l</bold>–<bold>m</bold> Mexico: Tamaulipas, leg. R. O. &amp; C. A. Kendall: <bold>l</bold> Quintero cave, 7-Jan-1974, NVG130104-24 (specimen <xref ref-type="fig" rid="F5">Fig. 59</xref>) <bold>m</bold> Ciudad Mante, Los Arcos Ct., 19-Dec-1973, NVG130104-23 (specimen <xref ref-type="fig" rid="F5">Fig. 58</xref>) <bold>n</bold> <italic><tp:taxon-name>Hermeuptychia intricata</tp:taxon-name></italic> paratype, NVG-1631 (specimen <xref ref-type="fig" rid="F3">Figs 28–29</xref>), diagnostic characters are indicated on the image <bold>o</bold>–<bold>z2</bold> <italic><tp:taxon-name>Hermeuptychia sosybius</tp:taxon-name></italic>: <bold>o</bold> 13386A01 (specimen <xref ref-type="fig" rid="F4">Fig. 47</xref>) <bold>p</bold> 13386A07, neotype (specimen <xref ref-type="fig" rid="F1">Figs 9</xref>–<xref ref-type="fig" rid="F2">11</xref>) <bold>q</bold> 13385H04 <bold>r</bold> 13385H08 (specimen <xref ref-type="fig" rid="F4">Fig. 46</xref>) <bold>s</bold> 13385H03 <bold>t</bold> NVG-1550 <bold>u</bold> NVG-1546 <bold>v</bold> NVG-1559 <bold>w</bold> NVG-1566 <bold>x</bold> NVG-1630 <bold>y</bold> NVG-1633 <bold>z</bold> Texas: Marion Co., W of Caddo Lake, 5-Apr-1997, leg. N. V. Grishin, NVG-1634 <bold>z1</bold> NVG-1632 <bold>z2</bold> Texas: Wise Co., LBJ National Grassland, ex ovum, eclosed 3-Aug-1998, leg. N. V. Grishin, NVG-1604. <bold>c</bold>, <bold>l</bold>, <bold>m</bold> are in TAMU and <bold>o</bold>–<bold>s</bold> are in USNM collections. Data for most specimens are in <xref ref-type="table" rid="T1">Table 1</xref>, text, or specified above. Complete genitalia are shown in lateral view, and dorsal view of uncus is shown above and to the right of each specimen. Aedeagus is shown below in <bold>k</bold> DNA (or genitalia, where DNA sequence is not available) voucher codes and general localities are indicated below each genitalia image. “F” specifies mirror image (left-right inverted).</p></caption><graphic xmlns:xlink="http://www.w3.org/1999/xlink" xlink:href="ZooKeys-379-043-g008.jpg" position="float" orientation="portrait" xlink:type="simple"/></fig><fig id="F1" position="float" orientation="portrait"><label>Figures 1–9.</label><caption><p>Historical illustrations and specimens of <italic><tp:taxon-name>Hermeuptychia sosybius</tp:taxon-name></italic>, its original description, and neotype. <bold>1–3</bold> Illustration of <italic><tp:taxon-name>Hermeuptychia sosybius</tp:taxon-name></italic> syntype(s) by William Jones [1745–1818] from an unpublished book called the “Icones” (<xref ref-type="bibr" rid="B43">Vane-Wright 2010</xref>), currently in Oxford University Museum of Natural History, UK (<xref ref-type="bibr" rid="B40">Smith 1986</xref>). <bold>1</bold> shows the upper right quadrant of the plate LII from Volume 5 <bold>2, 3</bold> are magnified cropped images off this plate showing dorsal and ventral aspects, respectively; ventral image (<bold>3</bold>) is rotated clockwise for the ease of comparison with specimens. The specimen with ventral side illustrated (<bold>3</bold> and on the right in <bold>1</bold>) is designated as the lectotype herein and is apparently lost <bold>4</bold>–<bold>7</bold> Two possible syntypes of <italic><tp:taxon-name>Hermeuptychia sosybius</tp:taxon-name></italic> from the Macleay collection (Macleay Museum, The University of Sydney, Australia). Neither specimen bears any labels <bold>4, 6</bold> show dorsal aspect and <bold>5, 7</bold> show ventral aspect <bold>8</bold> Original description of <italic><tp:taxon-name>Hermeuptychia sosybius</tp:taxon-name></italic> and its translations. Note that the Jones illustrations of <italic><tp:taxon-name>Hermeuptychia sosybius</tp:taxon-name></italic> are currently bound within Volume 5, and not 6 as per description <bold>9</bold> Neotype of <italic><tp:taxon-name>Hermeuptychia sosybius</tp:taxon-name></italic> (designated herein, also see <xref ref-type="fig" rid="F2">Figs 10–11</xref>, genitalia <xref ref-type="fig" rid="F8">Fig. 62p</xref>, DNA barcode tree <xref ref-type="fig" rid="F12">Fig. 66b</xref>), in USNM collection, from USA: Georgia: Chatham Co., Savannah, 28-Jul-1958, leg. G. B. Small, genitalia NVG131102-61, DNA voucher 13386A07, GenBank accession for mitochondrial DNA COI barcode <ext-link xmlns:xlink="http://www.w3.org/1999/xlink" ext-link-type="uri" xlink:href="http://www.ncbi.nlm.nih.gov/nuccore/KJ025561" xlink:type="simple">KJ025561</ext-link>. Scale bar refers to <bold>9</bold> only, other images are scaled approximately. Images <bold>1</bold>–<bold>3</bold> are copyright of Oxford University Museum of Natural History, UK (used with permission), and images <bold>4</bold>–<bold>7</bold> are copyright of Macleay Museum, The University of Sydney, Australia and are photographed by Robert Blackburn (used with permission).</p></caption><graphic xmlns:xlink="http://www.w3.org/1999/xlink" xlink:href="ZooKeys-379-043-g001.jpg" position="float" orientation="portrait" xlink:type="simple"/></fig><fig id="F2" position="float" orientation="portrait"><label>Figures 10–21.</label><caption><p><italic><tp:taxon-name>Hermeuptychia sosybius</tp:taxon-name></italic>. <bold>10</bold>–<bold>11</bold> neotype designated herein and <bold>12</bold>–<bold>13</bold> holotype of <italic><tp:taxon-name>Hermeuptychia hermes kappeli</tp:taxon-name></italic>, data in text <bold>14</bold>–<bold>15</bold> ♂ USA: Texas, Wise Co., LBJ National Grassland, ex ovum, eclosed 3-Aug-1998, leg. N. V. Grishin <bold>16</bold>–<bold>17</bold> ♀ ibid, 10-Aug-1998 <bold>18</bold>–<bold>19</bold> ♂ USA: Texas, Brazoria Co., Bar-X Ranch, Rd. 971N, ex ovum, eclosed 18-Apr-2000, leg. N. V. Grishin <bold>20</bold>–<bold>21</bold> ♀ ibid, 21-Apr-2000. Dorsal/ventral surfaces are in even/odd-numbered figures. Labels are shown for primary types in-line with the specimens and are reduced 2.5-fold compared to specimens as indicated by a smaller scale bar. “F” specifies mirror image (left-right inverted).</p></caption><graphic xmlns:xlink="http://www.w3.org/1999/xlink" xlink:href="ZooKeys-379-043-g002.jpg" position="float" orientation="portrait" xlink:type="simple"/></fig><fig id="F10" position="float" orientation="portrait"><label>Figure 64.</label><caption><p>Antrum in female genitalia of <italic><tp:taxon-name>Hermeuptychia</tp:taxon-name></italic> from USA: Texas. <bold>a</bold>–<bold>h</bold> <italic><tp:taxon-name>Hermeuptychia sosybius</tp:taxon-name></italic>, Fort Bend Co., Brazos Bend State Park, 17-Aug-2013, leg. N. V. Grishin: <bold>a</bold>–<bold>f</bold> is from Horseshoe Lake trail, <named-content xmlns:xlink="http://www.w3.org/1999/xlink" content-type="dwc:verbatimCoordinates" xlink:type="simple">29°22'54.96", −95°36'41.06"</named-content>, 15 m and <bold>g</bold>–<bold>h</bold> is from near Hale Lake, 29°22'48.27" −95°35'05.02", 16 m; DNA voucher|genitalia dissection codes are: <bold>a</bold>–<bold>b</bold> NVG-1537|NVG130927-01 <bold>c</bold>–<bold>d</bold> NVG-1540|NVG130927-02 (specimen <xref ref-type="fig" rid="F2">Fig. 12</xref>) <bold>e</bold>–<bold>f</bold> NVG-1552|NVG130927-06 <bold>g</bold>–<bold>h</bold> NVG-1562|NVG130927-10 <bold>i</bold>–<bold>p</bold> <italic><tp:taxon-name>Hermeuptychia intricata</tp:taxon-name></italic> sp. n. paratypes, Fort Bend Co., Brazos Bend State Park, near Hale Lake, <named-content xmlns:xlink="http://www.w3.org/1999/xlink" content-type="dwc:verbatimCoordinates" xlink:type="simple">29°22'48.27", −95°35'05.02"</named-content>, 16 m, 17-Aug-2013, leg. N. V. Grishin; DNA voucher|genitalia dissection codes: <bold>i</bold>–<bold>j</bold> NVG-1554|NVG130927-07 (specimen <xref ref-type="fig" rid="F3">Fig. 24</xref>) <bold>k</bold>–<bold>l</bold> NVG-1558|NVG130927-08 <bold>m</bold>–<bold>n</bold> NVG-1563|NVG130927-11 <bold>o</bold>–<bold>p</bold> NVG-1565|NVG130927-12 (specimen <xref ref-type="fig" rid="F3">Fig. 25</xref>) <bold>q</bold>–<bold>z</bold> <italic><tp:taxon-name>Hermeuptychia hermybius</tp:taxon-name></italic> sp. n. paratypes <bold>q</bold>–<bold>r</bold> Cameron Co., E of Brownsville, ex ovum ex ♀ captured on 18-Jan-2003, eclosed on 17-Mar-2003, leg. N. V. Grishin, NVG-1603|NVG130927-17 <bold>s</bold>–<bold>t</bold> ibid., eclosed on 14-Mar-2003, NVG-1611|NVG131017-03 <bold>u</bold>–<bold>v</bold> ibid., eclosed on 16-Mar-2003, NVG-1612|NVG131017-04 <bold>w</bold>–<bold>x</bold> TX: Hidalgo Co., 1.5 air mi SE of Relampago, Rio Rico Rd., <named-content xmlns:xlink="http://www.w3.org/1999/xlink" content-type="dwc:verbatimCoordinates" xlink:type="simple">26.07, -97.891</named-content>, 21 m, 19-Oct-2013, leg. W. R. Dempwolf, NVG-1695|NVG131229-03 <bold>y</bold>–<bold>z</bold> Starr Co., 0.5 mi S of Fronton, <named-content xmlns:xlink="http://www.w3.org/1999/xlink" content-type="dwc:verbatimCoordinates" xlink:type="simple">26.399, -99.085</named-content>, 50 m 10-Oct-2013, leg. W. R. Dempwolf, NVG-1737|NVG131229-11 (specimen <xref ref-type="fig" rid="F5">Fig. 57</xref>). Additional data for specimens and their DNA barcodes are in <xref ref-type="table" rid="T1">Table 1</xref>. In all images, posterior end is pointing up (i.e. ostium bursae is closer to the top of each image); <bold>a, c, e, g, i, k, m, o, q, s, u, w, y</bold> are in lateral view, others are in right ventrolateral view. All images are to scale. Diagnostic characters to tell between <italic><tp:taxon-name>Hermeuptychia sosybius</tp:taxon-name></italic> and <italic><tp:taxon-name>Hermeuptychia intricata</tp:taxon-name></italic> are indicated on images, each character was invariantly observed in all inspected samples of a species, but is indicated (for clarity) on a single image only. We failed to find characters distinguishing female genitalia of <italic><tp:taxon-name>Hermeuptychia hermybius</tp:taxon-name></italic> from <italic><tp:taxon-name>Hermeuptychia sosybius</tp:taxon-name></italic> and simply illustrate genitalic variation.</p></caption><graphic xmlns:xlink="http://www.w3.org/1999/xlink" xlink:href="ZooKeys-379-043-g010.jpg" position="float" orientation="portrait" xlink:type="simple"/></fig><fig id="F11" position="float" orientation="portrait"><label>Figure 65.</label><caption><p>DNA ID tags of specimens that are over 100 years old. ID tag #2 is shown as an example. The tag region sequence alignment of the three species: <italic><tp:taxon-name>Hermeuptychia sosybius</tp:taxon-name></italic>, <italic><tp:taxon-name>Hermeuptychia hermybius</tp:taxon-name></italic>, and <italic><tp:taxon-name>Hermeuptychia intricata</tp:taxon-name></italic> is shown in the middle and positions at which sequences differ are highlighted in cyan and boxed. Each of the three species differs from the other two by at least 2 nucleotides, and <italic><tp:taxon-name>Hermeuptychia sosybius</tp:taxon-name></italic> is different from <italic><tp:taxon-name>Hermeuptychia intricata</tp:taxon-name></italic> by 4 nucleotides. Forward and reverse primer regions are shaded. DNA of the tag was amplified and sequenced in both forward and reverse directions from two over-100-years-old specimens from the same locality (SC: Clarendon Co.). Forward and reverse sequences traces for the first specimen are shown above the reference sequences and the two traces for the second specimen are shown below. It is clear from the traces that the specimen above (13385G10, <xref ref-type="fig" rid="F4">Fig. 36</xref>) is <italic><tp:taxon-name>Hermeuptychia sosybius</tp:taxon-name></italic>, (A, T, T, &amp; C at these 4 positions, no contamination seen) and the one below (13385G08, <xref ref-type="fig" rid="F4">Fig. 33</xref>) is <italic><tp:taxon-name>Hermeuptychia intricata</tp:taxon-name></italic> (G, C, C, &amp; T at these 4 positions and equally unambiguous traces). Nucleotides that identify each specimen are indicated in large letters on yellow background and arrows point to the trace peaks revealing these nucleotides. This strategy was applied to identify 12 very old specimens of three species in a random order and yielded unambiguous identifications for 11 of them. One sample appeared to be contaminated, and the traces showed the presence of several nucleotides in many positions. All 11 DNA-based identifications agreed with genitalic identifications.</p></caption><graphic xmlns:xlink="http://www.w3.org/1999/xlink" xlink:href="ZooKeys-379-043-g011.jpg" position="float" orientation="portrait" xlink:type="simple"/></fig><fig id="F12" position="float" orientation="portrait"><label>Figure 66.</label><caption><p>DNA-derived data. <bold>a</bold> Analysis of named <italic><tp:taxon-name>Hermeuptychia</tp:taxon-name></italic> species <bold>b</bold> relationships between <italic><tp:taxon-name>Hermeuptychia</tp:taxon-name></italic> specimens from USA in a form of BioNJ (<xref ref-type="bibr" rid="B11">Dereeper et al. 2008</xref>) distance tree. <bold>a</bold> DNA barcode distance matrix is shown on the right and a BioNJ distance tree corresponding to it is on the left. The tree is rooted with <italic><tp:taxon-name>Megisto cymela</tp:taxon-name></italic> (Cramer, 1777) sequence. A more comprehensive tree that includes several specimens of each species (except those described herein) and their detailed analyses are given in <xref ref-type="bibr" rid="B38">Seraphim et al. (2014)</xref> and is not repeated here. Only a single representative sequence for each species is used in <bold>a</bold> for clarity. The scale bar corresponding to about 1% difference in sequences is placed below the tree. Bootstrap support values are shown by each node in the tree; values below 0.5 indicate possibly incorrect groupings. GenBank accessions (<ext-link xmlns:xlink="http://www.w3.org/1999/xlink" ext-link-type="uri" xlink:href="http://genbank.gov/" xlink:type="simple">http://genbank.gov/</ext-link>) for sequences are given after species names. NT, PT and HT refer to neotype, paratype and holotype, respectively. Data for specimens are in <xref ref-type="table" rid="T1">Table 1</xref>. Specimens 4–11 were not examined and their identification follows that of the authors who performed sequencing studies and analyses (<xref ref-type="bibr" rid="B34">Peña et al. 2010</xref>, <xref ref-type="bibr" rid="B39">Silva-Brandão et al. 2011</xref>, <xref ref-type="bibr" rid="B38">Seraphim et al. 2014</xref>). Percent difference and the number of different nucleotides are shown below and above the diagonal in the matrix, respectively, and the length of each sequence segment (bp) used in the analysis is on the diagonal. Most instructive values discussed in the text are shown in bold font <bold>b</bold> GenBank accession numbers (those that start with letters G or K) for sequences retrieved from GenBank or DNA voucher numbers (those that start from a number or letter N) for sequences obtained in this study and locality data for specimens are given for each sequence. Further details about the specimens are provided in <xref ref-type="table" rid="T1">Table 1</xref>. <italic><tp:taxon-name>Hermeuptychia sosybius</tp:taxon-name></italic> specimens with sequences obtained from GenBank were not examined and their identification follows that of the authors who performed sequencing studies (<xref ref-type="bibr" rid="B26">Murray and Prowell 2004</xref>, <xref ref-type="bibr" rid="B20">Hebert et al. 2010</xref> &amp; <xref ref-type="bibr" rid="B38">Seraphim et al. 2014</xref>). All <italic><tp:taxon-name>Hermeuptychia hermybius</tp:taxon-name></italic> and <italic><tp:taxon-name>Hermeuptychia intricata</tp:taxon-name></italic> specimens are paratypes, except the holotype marked with “HT”. Scale bar shown below indicates about 0.5% difference.</p></caption><graphic xmlns:xlink="http://www.w3.org/1999/xlink" xlink:href="ZooKeys-379-043-g012.jpg" position="float" orientation="portrait" xlink:type="simple"/></fig><fig id="F13" position="float" orientation="portrait"><label>Figure 67.</label><caption><p>USA localities of <italic><tp:taxon-name>Hermeuptychia</tp:taxon-name></italic> specimens with available DNA barcode information. Color of circles corresponds to species: <italic><tp:taxon-name>Hermeuptychia sosybius</tp:taxon-name></italic> – black; <italic><tp:taxon-name>Hermeuptychia hermybius</tp:taxon-name></italic> – blue, <italic><tp:taxon-name>Hermeuptychia intricata</tp:taxon-name></italic> – red, split red/black circles mark localities where both <italic><tp:taxon-name>Hermeuptychia sosybius</tp:taxon-name></italic> and <italic><tp:taxon-name>Hermeuptychia intricata</tp:taxon-name></italic> were recorded. Type localities are indicated with a corresponding name followed by “TL”. <italic><tp:taxon-name>Hermeuptychia hermes kappeli</tp:taxon-name></italic> was treated as a junior subjective synonym of <italic><tp:taxon-name>Hermeuptychia sosybius</tp:taxon-name></italic> by <xref ref-type="bibr" rid="B33">Pelham (2008)</xref>. DNA barcode of <italic><tp:taxon-name>Hermeuptychia hermes kappeli</tp:taxon-name></italic> holotype is 100% identical with the barcode of <italic><tp:taxon-name>Hermeuptychia sosybius</tp:taxon-name></italic> neotype. DNA barcode amplification failed for <italic><tp:taxon-name>Hermeuptychia intricata</tp:taxon-name></italic> specimen from LA: Jonesboro and for <italic><tp:taxon-name>Hermeuptychia sosybius</tp:taxon-name></italic> specimen from TX: Brazoria Co., and their identification is based on genitalia only. Specimens from all localities except those from TN and NC (data from GenBank, specimens not inspected) and from FL: St. Petersburg (specimen lacked abdomen) were dissected, and genitalia-based identification agreed with DNA barcode-based identification in all cases (see <xref ref-type="fig" rid="F12">Fig. 66</xref>).</p></caption><graphic xmlns:xlink="http://www.w3.org/1999/xlink" xlink:href="ZooKeys-379-043-g013.jpg" position="float" orientation="portrait" xlink:type="simple"/></fig><fig id="F14" position="float" orientation="portrait"><label>Figure 68.</label><caption><p>DNA-barcoded <italic><tp:taxon-name>Hermeuptychia</tp:taxon-name></italic> specimens from USA: Texas: Fort Bend Co., Brazos Bend State Park. <italic><tp:taxon-name>Hermeuptychia intricata</tp:taxon-name></italic> is above the line and <italic><tp:taxon-name>Hermeuptychia sosybius</tp:taxon-name></italic> is below the line, photographed prior to removal of body parts for DNA extraction. DNA voucher codes (see <xref ref-type="table" rid="T1">Table 1</xref> for data) are shown below each specimen. Hypothetical field marks are indicated on the first specimen of each species. NVG-1537–NVG-1553 are from Horseshoe Lake trail, <named-content xmlns:xlink="http://www.w3.org/1999/xlink" content-type="dwc:verbatimCoordinates" xlink:type="simple">29°22'54.96", −95°36'41.06"</named-content>, 15 m; and NVG-1554–NVG-1567 are from near Hale Lake, <named-content xmlns:xlink="http://www.w3.org/1999/xlink" content-type="dwc:verbatimCoordinates" xlink:type="simple">29°22'48.27", −95°35'05.02"</named-content>, 16 m, all collected on 17-Aug-2013. Both species are present in each locality. Images are scaled approximately. “F” specifies mirror image (left-right inverted).</p></caption><graphic xmlns:xlink="http://www.w3.org/1999/xlink" xlink:href="ZooKeys-379-043-g014.jpg" position="float" orientation="portrait" xlink:type="simple"/></fig></tp:treatment-sec><ref-list><ref id="B11"><mixed-citation xmlns:xlink="http://www.w3.org/1999/xlink" xlink:type="simple"><person-group><name name-style="western"><surname>Dereeper</surname><given-names>A</given-names></name><name name-style="western"><surname>Guignon</surname><given-names>V</given-names></name><name name-style="western"><surname>Blanc</surname><given-names>G</given-names></name><name name-style="western"><surname>Audic</surname><given-names>S</given-names></name><name name-style="western"><surname>Buffet</surname><given-names>S</given-names></name><name name-style="western"><surname>Chevenet</surname><given-names>F</given-names></name><name name-style="western"><surname>Dufayard</surname><given-names>JF</given-names></name><name name-style="western"><surname>Guindon</surname><given-names>S</given-names></name><name name-style="western"><surname>Lefort</surname><given-names>V</given-names></name><name name-style="western"><surname>Lescot</surname><given-names>M</given-names></name><name name-style="western"><surname>Claverie</surname><given-names>JM</given-names></name><name name-style="western"><surname>Gascuel</surname><given-names>O</given-names></name></person-group> (<year>2008</year>) <article-title><ext-link ext-link-type="uri" xlink:href="http://Phylogeny.fr" xlink:type="simple">Phylogeny.fr</ext-link>: robust phylogenetic analysis for the non-specialist.</article-title><source>Nucleic Acids Research</source><volume>36</volume>(<issue>Web Server issue</issue>): <fpage>W465</fpage>–<lpage>W469</lpage>.</mixed-citation></ref><ref id="B38"><mixed-citation xmlns:xlink="http://www.w3.org/1999/xlink" xlink:type="simple"><person-group><name name-style="western"><surname>Seraphim</surname><given-names>N</given-names></name><name name-style="western"><surname>Marín</surname><given-names>MA</given-names></name><name name-style="western"><surname>Freitas</surname><given-names>AVL</given-names></name><name name-style="western"><surname>Silva-Brandão</surname><given-names>KL</given-names></name></person-group> (<year>2014</year>) <article-title>Morphological and molecular marker contributions to disentangling the cryptic <italic>Hermeuptychia hermes</italic> species complex (Nymphalidae: Satyrinae: Euptychiina).</article-title><source>Molecular Ecology Resources</source><volume>14</volume>(<issue>1</issue>): <fpage>39</fpage>-<lpage>49</lpage>. doi: <ext-link ext-link-type="uri" xlink:href="http://dx.doi.org/10.1111/1755-0998.12161" xlink:type="simple">10.1111/1755-0998.12161</ext-link></mixed-citation></ref><ref id="B34"><mixed-citation xmlns:xlink="http://www.w3.org/1999/xlink" xlink:type="simple"><person-group><name name-style="western"><surname>Peña</surname><given-names>C</given-names></name><name name-style="western"><surname>Nylin</surname><given-names>S</given-names></name><name name-style="western"><surname>Freitas</surname><given-names>AVL</given-names></name><name name-style="western"><surname>Wahlberg</surname><given-names>N</given-names></name></person-group> (<year>2010</year>) <article-title>Biogeographic history of the butterfly subtribe Euptychiina (Lepidoptera, Nymphalidae, Satyrinae).</article-title><source>Zoologica Scripta</source><volume>39</volume>: <fpage>243</fpage>-<lpage>258</lpage>. doi: <ext-link ext-link-type="uri" xlink:href="http://dx.doi.org/10.1111/j.1463-6409.2010.00421.x" xlink:type="simple">10.1111/j.1463-6409.2010.00421.x</ext-link></mixed-citation></ref><ref id="B39"><mixed-citation xmlns:xlink="http://www.w3.org/1999/xlink" xlink:type="simple"><person-group><name name-style="western"><surname>Silva-Brandão</surname><given-names>KL</given-names></name><name name-style="western"><surname>Lyra</surname><given-names>ML</given-names></name><name name-style="western"><surname>Santos</surname><given-names>TV</given-names></name><name name-style="western"><surname>Seraphim</surname><given-names>N</given-names></name><name name-style="western"><surname>Albernaz</surname><given-names>KC</given-names></name><name name-style="western"><surname>Pavinato</surname><given-names>VAC</given-names></name><name name-style="western"><surname>Martinelli</surname><given-names>S</given-names></name><name name-style="western"><surname>Cônsoli</surname><given-names>FL</given-names></name><name name-style="western"><surname>Omoto</surname><given-names>C</given-names></name></person-group> (<year>2011</year>) <article-title>Exploitation of mitochondrial nad6 as a complementary marker for studying population variability in Lepidoptera.</article-title><source>Genetics and Molecular Biology</source><volume>34</volume>(<issue>4</issue>): <fpage>719</fpage>-<lpage>725</lpage>. doi: <ext-link ext-link-type="uri" xlink:href="http://dx.doi.org/10.1590/S1415-47572011000400028" xlink:type="simple">10.1590/S1415-47572011000400028</ext-link></mixed-citation></ref><ref id="B26"><mixed-citation xmlns:xlink="http://www.w3.org/1999/xlink" xlink:type="simple"><person-group><name name-style="western"><surname>Murray</surname><given-names>D</given-names></name><name name-style="western"><surname>Prowell</surname><given-names>DP</given-names></name></person-group> (<year>2004</year>) <article-title>Molecular phylogenetics and evolutionary history of the neotropical Satyrine Subtribe Euptychiina (Nymphalidae: Satyrinae).</article-title><source>Molecular Phylogenetics and Evolution</source><volume>34</volume>(<issue>1</issue>): <fpage>67</fpage>-<lpage>80</lpage>. doi: <ext-link ext-link-type="uri" xlink:href="http://dx.doi.org/10.1007/BF01731581" xlink:type="simple">10.1007/BF01731581</ext-link></mixed-citation></ref><ref id="B20"><mixed-citation xmlns:xlink="http://www.w3.org/1999/xlink" xlink:type="simple"><person-group><name name-style="western"><surname>Hebert</surname><given-names>PDN</given-names></name><name name-style="western"><surname>deWaard</surname><given-names>JR</given-names></name><name name-style="western"><surname>Landry</surname><given-names>J-F</given-names></name></person-group> (<year>2010</year>) <article-title>DNA barcodes for 1/1000 of the animal kingdom.</article-title><source>Biology Letters</source><volume>6</volume>(<issue>3</issue>): <fpage>359</fpage>-<lpage>362</lpage>. doi: <ext-link ext-link-type="uri" xlink:href="http://dx.doi.org/10.1098/rsbl.2009.0848" xlink:type="simple">10.1098/rsbl.2009.0848</ext-link></mixed-citation></ref><ref id="B33"><mixed-citation xmlns:xlink="http://www.w3.org/1999/xlink" xlink:type="simple"><person-group><name name-style="western"><surname>Pelham</surname><given-names>JP</given-names></name></person-group> (<year>2008</year>) <article-title>A catalogue of the butterflies of the United States and Canada with a complete bibliography of the descriptive and systematic literature.</article-title><source>Journal of Research on the Lepidoptera</source><volume>40</volume>: i-xiii, <fpage>1</fpage>–<lpage>652</lpage>.</mixed-citation></ref><ref id="B44"><mixed-citation xmlns:xlink="http://www.w3.org/1999/xlink" xlink:type="simple"><person-group><name name-style="western"><surname>Warren</surname><given-names>AD</given-names></name><name name-style="western"><surname>Davis</surname><given-names>KJ</given-names></name><name name-style="western"><surname>Stangeland</surname><given-names>EM</given-names></name><name name-style="western"><surname>Pelham</surname><given-names>JP</given-names></name><name name-style="western"><surname>Grishin</surname><given-names>NV</given-names></name></person-group> (<year>2013</year>) <source>Illustrated Lists of American Butterflies.</source><ext-link ext-link-type="uri" xlink:href="http://www.butterfliesofamerica.com" xlink:type="simple">http://www.butterfliesofamerica.com</ext-link><comment>[accessed 30.XII.2013]</comment></mixed-citation></ref><ref id="B30"><mixed-citation xmlns:xlink="http://www.w3.org/1999/xlink" xlink:type="simple"><person-group><name name-style="western"><surname>Opler</surname><given-names>PA</given-names></name><name name-style="western"><surname>Lotts</surname><given-names>K</given-names></name><name name-style="western"><surname>Naberhaus</surname><given-names>T</given-names></name></person-group> (<role>coordinators</role>) (<year>2013</year>) <source>Butterflies and moths of North America.</source><ext-link ext-link-type="uri" xlink:href="http://www.butterfliesandmoths.org/" xlink:type="simple">http://www.butterfliesandmoths.org/</ext-link><comment>(Version 10052013)</comment></mixed-citation></ref><ref id="B25"><mixed-citation xmlns:xlink="http://www.w3.org/1999/xlink" xlink:type="simple"><person-group><name name-style="western"><surname>Miller</surname><given-names>LD</given-names></name><name name-style="western"><surname>Brown</surname><given-names>FM</given-names></name></person-group> (<year>1981</year>) <article-title>A catalogue/checklist of the butterflies of America north of Mexico.</article-title><comment>Memoir</comment>. <source>The Lepidopterists' Society</source><volume>2</volume>: <size units="page">vii + 280 pp</size>.</mixed-citation></ref><ref id="B27"><mixed-citation xmlns:xlink="http://www.w3.org/1999/xlink" xlink:type="simple"><person-group><name name-style="western"><surname>Neck</surname><given-names>R</given-names></name></person-group> (<year>1996</year>) <article-title>A field guide to butterflies of Texas.</article-title><publisher-name>Gulf Publishing Company</publisher-name>, <publisher-loc>Houston, Texas</publisher-loc>, <size units="page">xvii + 323 pp</size>.</mixed-citation></ref><ref id="B15"><mixed-citation xmlns:xlink="http://www.w3.org/1999/xlink" xlink:type="simple"><person-group><name name-style="western"><surname>Forster</surname><given-names>W</given-names></name></person-group> (<year>1964</year>) <article-title>Beiträge zur Kenntnis der Insektenfauna Boliviens XIX. Lepidoptera III. Satyridae.</article-title><source>Veröffentlichungen der zoologischen Staatssammlung München</source><volume>8</volume>: <fpage>51</fpage>-<lpage>188</lpage>.</mixed-citation></ref></ref-list></tp:taxon-treatment>
