# Supplementary material for: A new Hermeuptychia (Lepidoptera, Nymphalidae, Satyrinae) is sympatric and synchronic with H. sosybius in southeast US coastal plains, while another new Hermeuptychia species – not hermes – inhabits south Texas and northeast Mexico
Source: Zookeys. 2014 Feb 12;(379):43–91. doi: 10.3897/zookeys.379.6394 (PMC3935228; doi:10.3897/zookeys.379.6394)
Supplement: XML Treatment for Hermeuptychia hermybius [file zookeys.379.6394-treatment2.xml]

<!DOCTYPE tp:taxon-treatment
  PUBLIC "-//TaxonX//DTD Taxonomic Treatment Publishing DTD v0 20100105//EN" "tax-treatment-NSO.dtd">
<tp:taxon-treatment xmlns:tp="http://www.plazi.org/taxpub"><tp:treatment-meta><mixed-citation publication-type="journal"><person-group><name><surname>Cong</surname><given-names>Qian</given-names></name><name><surname>Grishin</surname><given-names>Nick V.</given-names></name></person-group><article-title>A new <italic>Hermeuptychia</italic> (Lepidoptera, Nymphalidae, Satyrinae) is sympatric and synchronic with <italic>H. sosybius</italic> in southeast US coastal plains, while another new <italic>Hermeuptychia</italic> species – not <italic>hermes</italic> – inhabits south Texas and northeast Mexico</article-title><source>Zookeys</source><day>12</day><month>2</month><year>2014</year><volume>2014</volume><issue>379</issue><fpage>43</fpage><lpage>91</lpage><pub-id pub-id-type="doi">10.3897/zookeys.379.6394</pub-id></mixed-citation></tp:treatment-meta><tp:nomenclature><tp:taxon-name>
                            <tp:taxon-name-part taxon-name-part-type="genus">Hermeuptychia</tp:taxon-name-part>
                            <tp:taxon-name-part taxon-name-part-type="species">hermybius</tp:taxon-name-part>
                            <object-id xmlns:xlink="http://www.w3.org/1999/xlink" content-type="zoobank" xlink:type="simple">http://zoobank.org/B719B2F8-D0AD-4995-8372-6AA2FC2116E3</object-id>
                            <object-id xmlns:xlink="http://www.w3.org/1999/xlink" xlink:type="simple">http://species-id.net/wiki/Hermeuptychia_hermybius</object-id>
                        </tp:taxon-name><tp:taxon-authority>Grishin</tp:taxon-authority><tp:taxon-status xmlns:xlink="http://www.w3.org/1999/xlink" xlink:type="simple">sp. n.</tp:taxon-status><xref ref-type="fig" rid="F5">Figs 48–59</xref><xref ref-type="fig" rid="F6">, 60b, e, h, k</xref><xref ref-type="fig" rid="F7">, 61b</xref><xref ref-type="fig" rid="F8">, 62a–m</xref><xref ref-type="fig" rid="F9">, 63 part</xref><xref ref-type="fig" rid="F10">, 64q–z</xref><xref ref-type="fig" rid="F12">, 66 part</xref><xref ref-type="fig" rid="F13">, 67 part</xref><xref ref-type="fig" rid="F16">, 70</xref></tp:nomenclature><tp:treatment-sec sec-type="Description"><title>Description.</title><p>Male (n = 56, <xref ref-type="fig" rid="F5">Figs 48–49</xref>, <xref ref-type="fig" rid="F5">52–56</xref>, <xref ref-type="fig" rid="F5">58–59</xref>) – holotype forewing length = 16 mm. Forewing triangular, rounded at apex and tornus, costal and outer margins convex, inner margin almost straight, mildly concave mediad, two discal cell veins budged at bases, vein 2A thickened basad. Hindwing rounded, almost circular. Wings dorsally <!--PageBreak-->dark-brown with sparse olive-beige overscaling and two darker-brown terminal lines. Wings ventrally pale-brown, paler towards inner margin of forewing, with extensive beige overscaling, particularly along veins in distal part in some specimens; submedial and postmedial darker- to rusty- and olive-brown lines and end-of-cell streak (smaller on hindwing) between them; hindwing postmedial line more undulate that in <italic><tp:taxon-name>Hermeuptychia sosybius</tp:taxon-name></italic>, with a stronger bend in M<sub>1</sub>-M<sub>2</sub> cell; two terminal dark-brown evenly curved marginal lines, dark-brown sinuous submarginal line, more undulate than in <italic><tp:taxon-name>Hermeuptychia sosybius</tp:taxon-name></italic>, barely touching the eyespot in cell Cu<sub>1</sub>-Cu<sub>2</sub>, and row of submarginal eyespots basad of the sinuous line and posteriad of postmedial line, eyespots frequently reduced in size and are more uniformly sized than in <italic><tp:taxon-name>Hermeuptychia sosybius</tp:taxon-name></italic>; usually largest eyespots black-centered and pupiled with pale-blue scales: on forewing, eyespots about the same size, frequently larger posteriad, but eyespot in cell M<sub>1</sub>-M<sub>2</sub> (usually not the largest in size) and eyespot in cell R<sub>5</sub>-M<sub>1</sub> (in some specimens) black-centered (more eyespots black centered in some specimens); on hindwing, largest eyespots in cells M<sub>1</sub>-M<sub>2</sub> and Cu<sub>1</sub>-Cu<sub>2</sub>, a smaller one in cell Cu<sub>2</sub>-1A+2A, even smaller, but still black-centered and pale-blue pupilled in cell Rs-M<sub>1</sub>, and two smallest, usually without black, but in some specimens pale-blue pupilled eyespots in cells M<sub>2</sub>-M<sub>3</sub> and M<sub>3</sub>-Cu<sub>1</sub>. Fringes monochrome, a little paler than the ground color of wings. Head, palpi, thorax and abdomen dark-brown above, paler and mostly beige beneath. Antennae dark-brown above with pale scales at segments, orange-brown at the club, beneath beige basad, orange-brown in distal half. Legs brown with beige scales. Male genitalia (n = 19, <xref ref-type="fig" rid="F6">Figs 60b, e, h, k</xref>, <xref ref-type="fig" rid="F7">61b</xref>, <xref ref-type="fig" rid="F8">62a–m</xref>, <xref ref-type="fig" rid="F9">63 part</xref>) – typical for the genus, very similar to those of <italic><tp:taxon-name>Hermeuptychia sosybius</tp:taxon-name></italic>. Tegumen dome-like, rounded at margins. Uncus leaf-shaped in dorsal view, almost flat distally but convex basally in lateral view, with a well-developed thin, membranous carina in basal half; apex of uncus appears truncated in dorsal view and sides usually less concave than in <italic><tp:taxon-name>Hermeuptychia sosybius</tp:taxon-name></italic>. Gnathos arms thin, wide apart, divergent, about the same length as uncus. Valvae narrow, but typically broader than in <italic><tp:taxon-name>Hermeuptychia sosybius</tp:taxon-name></italic>, elongated with thin cuculli extending past gnathos usually farther than a quarter of their length; cucullus usually with four apical teeth; cucullus ventrally with inner medial bulge. Saccus about the same length as cucullus, narrow. Aedeagus elongated, bent around its middle, with a medium length phallobase. Female (n = 45, <xref ref-type="fig" rid="F5">Figs 50–51</xref>, <xref ref-type="fig" rid="F5">57</xref>) – similar to male in facies, with slightly more rounded wings and dorsally paler in color. Female genitalia (n = 9, <xref ref-type="fig" rid="F10">Fig. 64q–z</xref>) as in <italic><tp:taxon-name>Hermeuptychia sosybius</tp:taxon-name></italic>, with pale, yellowish, weakly sclerotized and broad, rounder anteriad, cup-like antrum slightly asymmetric to the left. Ostium bursae ellipsoidal, its ventral margin shorter or equal to dorsal margin. Ductus and corpus bursae each in length similar to antrum; corpus bursae with two signa, spines in a signum narrow, leaf-shaped, placed in three to five irregular rows.</p><fig id="F5" position="float" orientation="portrait"><label>Figures 48–59.</label><caption><p><italic><tp:taxon-name>Hermeuptychia hermybius</tp:taxon-name></italic>. <bold>48–49</bold> holotype, others are paratypes, data in text and <xref ref-type="table" rid="T1">Table 1</xref>. Sexes and DNA or genitalia voucher codes, or data: <bold>50–51</bold> ♀ USA: Texas: Cameron Co., Brownsville, ex ovum, eclosed 2-Apr-2003, leg. N. V. Grishin <bold>52</bold> ♂ NVG-1635 <bold>53</bold> ♂ 13385H10 <bold>54</bold>–<bold>55</bold> ♂ NVG-1607 <bold>56</bold> ♂ NVG-1699 <bold>57</bold> ♀ NVG-1737 <bold>58</bold> ♂ NVG130104-23 <bold>59</bold> ♂ NVG130104-24. Dorsal wing surfaces are in <bold>48, 50, 54</bold> others are ventral. Labels are shown for the holotype and are reduced 2.5-fold compared to specimens as indicated by a smaller scale bar. “F” specifies mirror image (left-right inverted).</p></caption><graphic xmlns:xlink="http://www.w3.org/1999/xlink" xlink:href="ZooKeys-379-043-g005.jpg" position="float" orientation="portrait" xlink:type="simple"/></fig><fig id="F6" position="float" orientation="portrait"><label>Figure 60.</label><caption><p>Male genitalia of <italic><tp:taxon-name>Hermeuptychia</tp:taxon-name></italic> from USA: Texas. <bold>a, d, g, j</bold> <italic><tp:taxon-name>Hermeuptychia sosybius</tp:taxon-name></italic>, Fort Bend Co., Brazos Bend State Park, Horseshoe Lake trail, <named-content xmlns:xlink="http://www.w3.org/1999/xlink" content-type="dwc:verbatimCoordinates" xlink:type="simple">29°22'54.96", −95°36'41.06"</named-content>, 15 m, 17-Aug-2013, leg. N. V. Grishin, DNA voucher NVG-1542, genitalia NVG130927-03 (forewing length 15 mm) <bold>b, e, h, k</bold> <italic><tp:taxon-name>Hermeuptychia hermybius</tp:taxon-name></italic> sp. n. paratype, Cameron Co., E of Brownsville, 18-Jan-2003, leg. N. V. Grishin, DNA voucher NVG-1607, genitalia NVG130927-18 (specimen <xref ref-type="fig" rid="F5">Figs 54–55</xref>, forewing length 15.5 mm) <bold>c, f, i, l</bold> <italic><tp:taxon-name>Hermeuptychia intricata</tp:taxon-name></italic> sp. n. holotype, Fort Bend Co., Brazos Bend State Park, near Hale Lake, <named-content xmlns:xlink="http://www.w3.org/1999/xlink" content-type="dwc:verbatimCoordinates" xlink:type="simple">29°22'48.27", −95°35'05.02"</named-content>, 16 m, 17-Aug-2013, leg. N. V. Grishin, DNA voucher NVG-1560, genitalia NVG130927-14 [USNM] (specimen <xref ref-type="fig" rid="F3">Figs 22–23</xref>, forewing length 16.5 mm). Views: <bold>a</bold>–<bold>b</bold> dorsal, perpendicular to the tegumen-uncus-gnathos plane <bold>c</bold>–<bold>d</bold> ventral, perpendicular to the plane of saccus and valvae (appears larger than dorsal view due to different projection axis) <bold>e</bold>–<bold>f</bold> right dorsolateral <bold>g</bold>–<bold>h</bold> right lateral. All images are to scale. Diagnostic characters are indicated on images. Note that <italic><tp:taxon-name>Hermeuptychia intricata</tp:taxon-name></italic> with larger than <italic><tp:taxon-name>Hermeuptychia sosybius</tp:taxon-name></italic> wings has smaller genitalia.</p></caption><graphic xmlns:xlink="http://www.w3.org/1999/xlink" xlink:href="ZooKeys-379-043-g006.jpg" position="float" orientation="portrait" xlink:type="simple"/></fig><fig id="F7" position="float" orientation="portrait"><label>Figure 61.</label><caption><p>Dorsoposterior view of male abdomens of <italic><tp:taxon-name>Hermeuptychia</tp:taxon-name></italic> from USA: Texas. <bold>a</bold> <italic><tp:taxon-name>Hermeuptychia intricata</tp:taxon-name></italic>, DNA voucher NVG-1548 (mirror image, i.e. left-right inverted) <bold>b</bold> <italic><tp:taxon-name>Hermeuptychia hermybius</tp:taxon-name></italic>, DNA voucher NVG-1635 (also shown in <xref ref-type="fig" rid="F8">Fig. 62j</xref>, specimen <xref ref-type="fig" rid="F5">Fig. 52</xref>) <bold>c</bold> <italic><tp:taxon-name>Hermeuptychia sosybius</tp:taxon-name></italic>, DNA voucher NVG-1553. Data in <xref ref-type="table" rid="T1">Table 1</xref>. Scales are brushed off the abdomen tip to expose distal parts of genitalia. The easiest to observe character (the shape of the distal end of uncus) is indicated.</p></caption><graphic xmlns:xlink="http://www.w3.org/1999/xlink" xlink:href="ZooKeys-379-043-g007.jpg" position="float" orientation="portrait" xlink:type="simple"/></fig><fig id="F8" position="float" orientation="portrait"><label>Figure 62.</label><caption><p>Variation in male genitalia of <italic><tp:taxon-name>Hermeuptychia hermybius</tp:taxon-name></italic> and <italic><tp:taxon-name>Hermeuptychia sosybius</tp:taxon-name></italic>. <bold>a</bold>–<bold>m</bold> <italic><tp:taxon-name>Hermeuptychia hermybius</tp:taxon-name></italic> paratypes, DNA (or genitalia, where DNA sequence is not available, and full data for these given) voucher codes: <bold>a</bold>. NVG-1609 <bold>b</bold> NVG-1610 <bold>c</bold> Texas: Cameron Co., Brownsville {10-13}-Mar-1979, T. Friedlander, NVG140104-01 <bold>d</bold> NVG-1698 <bold>e</bold> NVG-1699 (specimen <xref ref-type="fig" rid="F5">Fig. 56</xref>) <bold>f</bold> NVG-1714 <bold>g</bold> NVG-1726 <bold>h</bold> NVG-1727 <bold>i</bold> NVG-1747 <bold>j</bold> NVG-1635 (also shown in <xref ref-type="fig" rid="F7">Fig. 61b</xref>, specimen <xref ref-type="fig" rid="F5">Fig. 52</xref>) <bold>k</bold> 13385H10 (specimen <xref ref-type="fig" rid="F5">Fig. 53</xref>) <bold>l</bold>–<bold>m</bold> Mexico: Tamaulipas, leg. R. O. &amp; C. A. Kendall: <bold>l</bold> Quintero cave, 7-Jan-1974, NVG130104-24 (specimen <xref ref-type="fig" rid="F5">Fig. 59</xref>) <bold>m</bold> Ciudad Mante, Los Arcos Ct., 19-Dec-1973, NVG130104-23 (specimen <xref ref-type="fig" rid="F5">Fig. 58</xref>) <bold>n</bold> <italic><tp:taxon-name>Hermeuptychia intricata</tp:taxon-name></italic> paratype, NVG-1631 (specimen <xref ref-type="fig" rid="F3">Figs 28–29</xref>), diagnostic characters are indicated on the image <bold>o</bold>–<bold>z2</bold> <italic><tp:taxon-name>Hermeuptychia sosybius</tp:taxon-name></italic>: <bold>o</bold> 13386A01 (specimen <xref ref-type="fig" rid="F4">Fig. 47</xref>) <bold>p</bold> 13386A07, neotype (specimen <xref ref-type="fig" rid="F1">Figs 9</xref>–<xref ref-type="fig" rid="F2">11</xref>) <bold>q</bold> 13385H04 <bold>r</bold> 13385H08 (specimen <xref ref-type="fig" rid="F4">Fig. 46</xref>) <bold>s</bold> 13385H03 <bold>t</bold> NVG-1550 <bold>u</bold> NVG-1546 <bold>v</bold> NVG-1559 <bold>w</bold> NVG-1566 <bold>x</bold> NVG-1630 <bold>y</bold> NVG-1633 <bold>z</bold> Texas: Marion Co., W of Caddo Lake, 5-Apr-1997, leg. N. V. Grishin, NVG-1634 <bold>z1</bold> NVG-1632 <bold>z2</bold> Texas: Wise Co., LBJ National Grassland, ex ovum, eclosed 3-Aug-1998, leg. N. V. Grishin, NVG-1604. <bold>c</bold>, <bold>l</bold>, <bold>m</bold> are in TAMU and <bold>o</bold>–<bold>s</bold> are in USNM collections. Data for most specimens are in <xref ref-type="table" rid="T1">Table 1</xref>, text, or specified above. Complete genitalia are shown in lateral view, and dorsal view of uncus is shown above and to the right of each specimen. Aedeagus is shown below in <bold>k</bold> DNA (or genitalia, where DNA sequence is not available) voucher codes and general localities are indicated below each genitalia image. “F” specifies mirror image (left-right inverted).</p></caption><graphic xmlns:xlink="http://www.w3.org/1999/xlink" xlink:href="ZooKeys-379-043-g008.jpg" position="float" orientation="portrait" xlink:type="simple"/></fig><fig id="F9" position="float" orientation="portrait"><label>Figure 63.</label><caption><p>Morphometric differences between male genitalia of <italic><tp:taxon-name>Hermeuptychia sosybius</tp:taxon-name></italic> (black) and <italic><tp:taxon-name>Hermeuptychia hermybius</tp:taxon-name></italic> (blue). Measurements used are marked on dorsal view of uncus (top left) and on lateral view of complete genitalia (bottom left): <bold>a</bold> width of uncus at the apex <bold>b</bold> width of uncus at the narrowest point near the base (“neck” at the joint with tegumen) <bold>c</bold> distance from the uncus apex to the cross-section at the widest point <bold>d</bold> distance from the uncus apex to the cross-section at the narrowest point near the base <bold>l</bold> length of valval dorsal “window” <bold>h</bold> height of valva (in lateral view) at the end of the dorsal “window”, direction of height measurement is perpendicular to the direction of length measurement. Measurements of genitalia shown in <xref ref-type="fig" rid="F8">Fig. 62</xref> are plotted on the right. Horizontal axis combines all uncus measurements into a formula <italic>a</italic>/<italic>b</italic>+0.5*<italic>c</italic>/<italic>d</italic> and vertical axis shows measurements of valva as <italic>h</italic>/<italic>l</italic>. Each point corresponds to a specimen and a letter next to it is the same one that denote its genitalia in <xref ref-type="fig" rid="F8">Fig. 62</xref>.</p></caption><graphic xmlns:xlink="http://www.w3.org/1999/xlink" xlink:href="ZooKeys-379-043-g009.jpg" position="float" orientation="portrait" xlink:type="simple"/></fig><fig id="F10" position="float" orientation="portrait"><label>Figure 64.</label><caption><p>Antrum in female genitalia of <italic><tp:taxon-name>Hermeuptychia</tp:taxon-name></italic> from USA: Texas. <bold>a</bold>–<bold>h</bold> <italic><tp:taxon-name>Hermeuptychia sosybius</tp:taxon-name></italic>, Fort Bend Co., Brazos Bend State Park, 17-Aug-2013, leg. N. V. Grishin: <bold>a</bold>–<bold>f</bold> is from Horseshoe Lake trail, <named-content xmlns:xlink="http://www.w3.org/1999/xlink" content-type="dwc:verbatimCoordinates" xlink:type="simple">29°22'54.96", −95°36'41.06"</named-content>, 15 m and <bold>g</bold>–<bold>h</bold> is from near Hale Lake, 29°22'48.27" −95°35'05.02", 16 m; DNA voucher|genitalia dissection codes are: <bold>a</bold>–<bold>b</bold> NVG-1537|NVG130927-01 <bold>c</bold>–<bold>d</bold> NVG-1540|NVG130927-02 (specimen <xref ref-type="fig" rid="F2">Fig. 12</xref>) <bold>e</bold>–<bold>f</bold> NVG-1552|NVG130927-06 <bold>g</bold>–<bold>h</bold> NVG-1562|NVG130927-10 <bold>i</bold>–<bold>p</bold> <italic><tp:taxon-name>Hermeuptychia intricata</tp:taxon-name></italic> sp. n. paratypes, Fort Bend Co., Brazos Bend State Park, near Hale Lake, <named-content xmlns:xlink="http://www.w3.org/1999/xlink" content-type="dwc:verbatimCoordinates" xlink:type="simple">29°22'48.27", −95°35'05.02"</named-content>, 16 m, 17-Aug-2013, leg. N. V. Grishin; DNA voucher|genitalia dissection codes: <bold>i</bold>–<bold>j</bold> NVG-1554|NVG130927-07 (specimen <xref ref-type="fig" rid="F3">Fig. 24</xref>) <bold>k</bold>–<bold>l</bold> NVG-1558|NVG130927-08 <bold>m</bold>–<bold>n</bold> NVG-1563|NVG130927-11 <bold>o</bold>–<bold>p</bold> NVG-1565|NVG130927-12 (specimen <xref ref-type="fig" rid="F3">Fig. 25</xref>) <bold>q</bold>–<bold>z</bold> <italic><tp:taxon-name>Hermeuptychia hermybius</tp:taxon-name></italic> sp. n. paratypes <bold>q</bold>–<bold>r</bold> Cameron Co., E of Brownsville, ex ovum ex ♀ captured on 18-Jan-2003, eclosed on 17-Mar-2003, leg. N. V. Grishin, NVG-1603|NVG130927-17 <bold>s</bold>–<bold>t</bold> ibid., eclosed on 14-Mar-2003, NVG-1611|NVG131017-03 <bold>u</bold>–<bold>v</bold> ibid., eclosed on 16-Mar-2003, NVG-1612|NVG131017-04 <bold>w</bold>–<bold>x</bold> TX: Hidalgo Co., 1.5 air mi SE of Relampago, Rio Rico Rd., <named-content xmlns:xlink="http://www.w3.org/1999/xlink" content-type="dwc:verbatimCoordinates" xlink:type="simple">26.07, -97.891</named-content>, 21 m, 19-Oct-2013, leg. W. R. Dempwolf, NVG-1695|NVG131229-03 <bold>y</bold>–<bold>z</bold> Starr Co., 0.5 mi S of Fronton, <named-content xmlns:xlink="http://www.w3.org/1999/xlink" content-type="dwc:verbatimCoordinates" xlink:type="simple">26.399, -99.085</named-content>, 50 m 10-Oct-2013, leg. W. R. Dempwolf, NVG-1737|NVG131229-11 (specimen <xref ref-type="fig" rid="F5">Fig. 57</xref>). Additional data for specimens and their DNA barcodes are in <xref ref-type="table" rid="T1">Table 1</xref>. In all images, posterior end is pointing up (i.e. ostium bursae is closer to the top of each image); <bold>a, c, e, g, i, k, m, o, q, s, u, w, y</bold> are in lateral view, others are in right ventrolateral view. All images are to scale. Diagnostic characters to tell between <italic><tp:taxon-name>Hermeuptychia sosybius</tp:taxon-name></italic> and <italic><tp:taxon-name>Hermeuptychia intricata</tp:taxon-name></italic> are indicated on images, each character was invariantly observed in all inspected samples of a species, but is indicated (for clarity) on a single image only. We failed to find characters distinguishing female genitalia of <italic><tp:taxon-name>Hermeuptychia hermybius</tp:taxon-name></italic> from <italic><tp:taxon-name>Hermeuptychia sosybius</tp:taxon-name></italic> and simply illustrate genitalic variation.</p></caption><graphic xmlns:xlink="http://www.w3.org/1999/xlink" xlink:href="ZooKeys-379-043-g010.jpg" position="float" orientation="portrait" xlink:type="simple"/></fig><fig id="F11" position="float" orientation="portrait"><label>Figure 65.</label><caption><p>DNA ID tags of specimens that are over 100 years old. ID tag #2 is shown as an example. The tag region sequence alignment of the three species: <italic><tp:taxon-name>Hermeuptychia sosybius</tp:taxon-name></italic>, <italic><tp:taxon-name>Hermeuptychia hermybius</tp:taxon-name></italic>, and <italic><tp:taxon-name>Hermeuptychia intricata</tp:taxon-name></italic> is shown in the middle and positions at which sequences differ are highlighted in cyan and boxed. Each of the three species differs from the other two by at least 2 nucleotides, and <italic><tp:taxon-name>Hermeuptychia sosybius</tp:taxon-name></italic> is different from <italic><tp:taxon-name>Hermeuptychia intricata</tp:taxon-name></italic> by 4 nucleotides. Forward and reverse primer regions are shaded. DNA of the tag was amplified and sequenced in both forward and reverse directions from two over-100-years-old specimens from the same locality (SC: Clarendon Co.). Forward and reverse sequences traces for the first specimen are shown above the reference sequences and the two traces for the second specimen are shown below. It is clear from the traces that the specimen above (13385G10, <xref ref-type="fig" rid="F4">Fig. 36</xref>) is <italic><tp:taxon-name>Hermeuptychia sosybius</tp:taxon-name></italic>, (A, T, T, &amp; C at these 4 positions, no contamination seen) and the one below (13385G08, <xref ref-type="fig" rid="F4">Fig. 33</xref>) is <italic><tp:taxon-name>Hermeuptychia intricata</tp:taxon-name></italic> (G, C, C, &amp; T at these 4 positions and equally unambiguous traces). Nucleotides that identify each specimen are indicated in large letters on yellow background and arrows point to the trace peaks revealing these nucleotides. This strategy was applied to identify 12 very old specimens of three species in a random order and yielded unambiguous identifications for 11 of them. One sample appeared to be contaminated, and the traces showed the presence of several nucleotides in many positions. All 11 DNA-based identifications agreed with genitalic identifications.</p></caption><graphic xmlns:xlink="http://www.w3.org/1999/xlink" xlink:href="ZooKeys-379-043-g011.jpg" position="float" orientation="portrait" xlink:type="simple"/></fig></tp:treatment-sec><tp:treatment-sec sec-type="Barcode sequences"><title>Barcode sequences.</title><p>Full length DNA barcodes were obtained for 19 paratypes (GenBank accessions: <ext-link xmlns:xlink="http://www.w3.org/1999/xlink" ext-link-type="uri" xlink:href="http://www.ncbi.nlm.nih.gov/nuccore/KJ025569" xlink:type="simple">KJ025569</ext-link>–<ext-link xmlns:xlink="http://www.w3.org/1999/xlink" ext-link-type="uri" xlink:href="http://www.ncbi.nlm.nih.gov/nuccore/KJ025587" xlink:type="simple">KJ025587</ext-link>). The most common haplotype present in 17 sequences (including all 5 barcoded siblings of the holotype) is exemplified by the voucher NVG-1603, Genbank accession <ext-link xmlns:xlink="http://www.w3.org/1999/xlink" ext-link-type="uri" xlink:href="http://www.ncbi.nlm.nih.gov/nuccore/KJ025569" xlink:type="simple">KJ025569</ext-link>, 658 base pairs:</p><p>AACTTTATATTTTATTTTTGGTATTTGAGCAGGAATAATTGGAACATCATTAAGTTTAATTATTCGAATAGAGTTAGGTAATCCAGGATTTT<!--PageBreak--><!--PageBreak-->TAATTGGAGATGACCAAATTTATAACACTATTGTTACAGCCCATGCTTTTATTATAATTTTTTTTATAGTAATACCTATTATAATTGGAGGATTTGGTAATTGACTTATTCCTTTAATATTAGGAGCTCCTGATATAGCTTTCCCACGTATAAATAATATAAGATTTTGATTATTACCCCCATCTTTAATTTTATTAATTTCTAGTAGTATTGTAGAAAATGGAAGTGGAACAGGATGAACTGTTTACCCCCCTCTTTCATCTAATATTGCCCATAGAGGTTCTTCAGTAGATTTAGCAATTTTTTCTCTTCATTTAGCTGGAATTTCATCAATTTTAGGAGCCATTAATTTTATTACAACAATTATTAATATACGAATTAATAATATATCTTATGATCAAATACCTTTATTTATTTGAGCTGTAGGAATTACAGCTCTTCTTTTACTTCTCTCATTACCTGTTTTAGCAGGAGCTATTACCATACTTCTTACTGATCGAAATTTAAATACATCATTTTTTGACCCTGCAGGAGGAGGAGATCCTATTTTATATCAACATTTATTT</p><p>The 2 remaining sequences were identical to each other (<xref ref-type="fig" rid="F12">Fig. 66b</xref>) and differed from the sequence shown above by a single base pair (0.15%). Barcode from the oldest and westernmost specimen (TX: Laredo, 15-Apr-1949) was additionally verified with both DNA ID tags as described in Materials and methods section and confirmed to be this species.</p><fig id="F12" position="float" orientation="portrait"><label>Figure 66.</label><caption><p>DNA-derived data. <bold>a</bold> Analysis of named <italic><tp:taxon-name>Hermeuptychia</tp:taxon-name></italic> species <bold>b</bold> relationships between <italic><tp:taxon-name>Hermeuptychia</tp:taxon-name></italic> specimens from USA in a form of BioNJ (<xref ref-type="bibr" rid="B11">Dereeper et al. 2008</xref>) distance tree. <bold>a</bold> DNA barcode distance matrix is shown on the right and a BioNJ distance tree corresponding to it is on the left. The tree is rooted with <italic><tp:taxon-name>Megisto cymela</tp:taxon-name></italic> (Cramer, 1777) sequence. A more comprehensive tree that includes several specimens of each species (except those described herein) and their detailed analyses are given in <xref ref-type="bibr" rid="B38">Seraphim et al. (2014)</xref> and is not repeated here. Only a single representative sequence for each species is used in <bold>a</bold> for clarity. The scale bar corresponding to about 1% difference in sequences is placed below the tree. Bootstrap support values are shown by each node in the tree; values below 0.5 indicate possibly incorrect groupings. GenBank accessions (<ext-link xmlns:xlink="http://www.w3.org/1999/xlink" ext-link-type="uri" xlink:href="http://genbank.gov/" xlink:type="simple">http://genbank.gov/</ext-link>) for sequences are given after species names. NT, PT and HT refer to neotype, paratype and holotype, respectively. Data for specimens are in <xref ref-type="table" rid="T1">Table 1</xref>. Specimens 4–11 were not examined and their identification follows that of the authors who performed sequencing studies and analyses (<xref ref-type="bibr" rid="B34">Peña et al. 2010</xref>, <xref ref-type="bibr" rid="B39">Silva-Brandão et al. 2011</xref>, <xref ref-type="bibr" rid="B38">Seraphim et al. 2014</xref>). Percent difference and the number of different nucleotides are shown below and above the diagonal in the matrix, respectively, and the length of each sequence segment (bp) used in the analysis is on the diagonal. Most instructive values discussed in the text are shown in bold font <bold>b</bold> GenBank accession numbers (those that start with letters G or K) for sequences retrieved from GenBank or DNA voucher numbers (those that start from a number or letter N) for sequences obtained in this study and locality data for specimens are given for each sequence. Further details about the specimens are provided in <xref ref-type="table" rid="T1">Table 1</xref>. <italic><tp:taxon-name>Hermeuptychia sosybius</tp:taxon-name></italic> specimens with sequences obtained from GenBank were not examined and their identification follows that of the authors who performed sequencing studies (<xref ref-type="bibr" rid="B26">Murray and Prowell 2004</xref>, <xref ref-type="bibr" rid="B20">Hebert et al. 2010</xref> &amp; <xref ref-type="bibr" rid="B38">Seraphim et al. 2014</xref>). All <italic><tp:taxon-name>Hermeuptychia hermybius</tp:taxon-name></italic> and <italic><tp:taxon-name>Hermeuptychia intricata</tp:taxon-name></italic> specimens are paratypes, except the holotype marked with “HT”. Scale bar shown below indicates about 0.5% difference.</p></caption><graphic xmlns:xlink="http://www.w3.org/1999/xlink" xlink:href="ZooKeys-379-043-g012.jpg" position="float" orientation="portrait" xlink:type="simple"/></fig></tp:treatment-sec><tp:treatment-sec sec-type="Type material"><title>Type material.</title><p><bold>Holotype:</bold> ♂, has the following two rectangular labels: white printed - || USA: TEXAS: Cameron Co. | E of Brownsville, ex ovum | ex ♀ collected 18-Jan-2003 | ecl. 12-Mar-2003 Grishin N.V. ||; red printed - || HOLOTYPE ♂ | <!--PageBreak--><!--PageBreak--><italic><tp:taxon-name>Hermeuptychia</tp:taxon-name></italic> | <italic>hermybius</italic> Grishin ||. The holotype is illustrated in <xref ref-type="fig" rid="F5">Figs 48–49</xref>. Upon publication, the holotype will be deposited in the National Museum of Natural History, Smithsonian Institution, Washington, DC (USNM). <bold>Paratypes:</bold> 55 ♂♂ and 45 ♀♀, from USA: Texas, unless indicated otherwise. Of these, 9 ♂♂ and 12 ♀♀ are siblings of the holotype read from ova, with the same data, their sexes, eclosion dates and GenBank accessions|DNA voucher numbers|genitalia codes (where available, and in this format for other paratypes) are: 1 ♀ 8-Mar-2003; 1 ♂ 9-Mar-2003, <ext-link xmlns:xlink="http://www.w3.org/1999/xlink" ext-link-type="uri" xlink:href="http://www.ncbi.nlm.nih.gov/nuccore/KJ025572" xlink:type="simple">KJ025572</ext-link>|NVG-1610|NVG131017-02 (<xref ref-type="fig" rid="F8">Fig. 62b</xref>); 2 ♂♂ and 1 ♀ 9-Mar-2003; 1 ♂ and 1 ♀ 10-Mar-2003; 1 ♂ and 1 ♀ 11-Mar-2003; 3 ♂♂ 12-Mar-2003; 1 ♀ 14-Mar-2003, <ext-link xmlns:xlink="http://www.w3.org/1999/xlink" ext-link-type="uri" xlink:href="http://www.ncbi.nlm.nih.gov/nuccore/KJ025573" xlink:type="simple">KJ025573</ext-link>|NVG-1611|NVG131017-03 (<xref ref-type="fig" rid="F10">Fig. 64s–t</xref>); 1 ♀ 15-Mar-2003; 1 ♀ 16-Mar-2003, <ext-link xmlns:xlink="http://www.w3.org/1999/xlink" ext-link-type="uri" xlink:href="http://www.ncbi.nlm.nih.gov/nuccore/KJ025574" xlink:type="simple">KJ025574</ext-link>|NVG-1612|NVG131017-04 (<xref ref-type="fig" rid="F10">Fig. 64u–v</xref>); 1 ♀ 17-Mar-2003, <ext-link xmlns:xlink="http://www.w3.org/1999/xlink" ext-link-type="uri" xlink:href="http://www.ncbi.nlm.nih.gov/nuccore/KJ025569" xlink:type="simple">KJ025569</ext-link>|NVG-1603|NVG130927-17 (<xref ref-type="fig" rid="F10">Fig. 64q–r</xref>); 2 ♀♀ 17-Mar-2003; 1 ♀ 21-Mar-2003; 1 ♂ 30-Mar-2003, <ext-link xmlns:xlink="http://www.w3.org/1999/xlink" ext-link-type="uri" xlink:href="http://www.ncbi.nlm.nih.gov/nuccore/KJ025571" xlink:type="simple">KJ025571</ext-link>|NVG-1609|NVG131017-01 (<xref ref-type="fig" rid="F8">Fig. 62a</xref>); 1 ♀ 2-Apr-2003 (<xref ref-type="fig" rid="F5">Figs 50–51</xref>). Other paratypes are: 1 ♂ ibid., collected on wing 18-Jan-2003, <ext-link xmlns:xlink="http://www.w3.org/1999/xlink" ext-link-type="uri" xlink:href="http://www.ncbi.nlm.nih.gov/nuccore/KJ025570" xlink:type="simple">KJ025570</ext-link>|NVG-1607|NVG130927-18 (<xref ref-type="fig" rid="F5">Figs 54–55</xref>, <xref ref-type="fig" rid="F6">60b, e, h, k</xref>). 1 ♀ Cameron Co., E of Brownsville, 19-Oct-1997, leg. N. V. Grishin, <ext-link xmlns:xlink="http://www.w3.org/1999/xlink" ext-link-type="uri" xlink:href="http://www.ncbi.nlm.nih.gov/nuccore/KJ025575" xlink:type="simple">KJ025575</ext-link>|NVG-1628|NVG131017-05. 1 ♂ Cameron Co., Brownsville, {10-13}-Mar-1979, leg. T. Friedlander, NVG140104-01 [TAMU] (<xref ref-type="fig" rid="F8">Fig. 62c</xref>). 1 ♂ (06-Jun-2007) 1 ♀ (07-Jun-2007) Cameron Co., Los Fresnos, Ted Hunt &amp; Loop Rd., leg. William R. Dempwolf. 4 ♀♀ Hidalgo Co., 1.5 air mi SE of Relampago, Rio Rico Rd., <named-content xmlns:xlink="http://www.w3.org/1999/xlink" content-type="dwc:verbatimCoordinates" xlink:type="simple">26.07, -97.891</named-content>, 21 m, 13-Jun-2013, leg. W. R. Dempwolf; 2 ♂♂ ibid., 19-Oct-2013, <ext-link xmlns:xlink="http://www.w3.org/1999/xlink" ext-link-type="uri" xlink:href="http://www.ncbi.nlm.nih.gov/nuccore/KJ025577" xlink:type="simple">KJ025577</ext-link>|NVG-1698|NVG131229-04 (<xref ref-type="fig" rid="F8">Fig. 62d</xref>) and <ext-link xmlns:xlink="http://www.w3.org/1999/xlink" ext-link-type="uri" xlink:href="http://www.ncbi.nlm.nih.gov/nuccore/KJ025578" xlink:type="simple">KJ025578</ext-link>|NVG-1699|NVG131229-05 (<xref ref-type="fig" rid="F5">Figs 56</xref>, <xref ref-type="fig" rid="F8">62e</xref>); 1 ♀ ibid., 19-Oct-2013, <ext-link xmlns:xlink="http://www.w3.org/1999/xlink" ext-link-type="uri" xlink:href="http://www.ncbi.nlm.nih.gov/nuccore/KJ025576" xlink:type="simple">KJ025576</ext-link>|NVG-1695|NVG131229-03 (<xref ref-type="fig" rid="F10">Fig. 64w–x</xref>); 3 ♂♂ 4 ♀♀ ibid., 19-Oct-2013; 2 ♂♂ 4 ♀♀ ibid., 21-Oct-2013; 3 ♂♂ ibid., 24-Oct-2013. 1 ♀ TX: Starr Co., Rio Grande City, Fort Ringgold, <named-content xmlns:xlink="http://www.w3.org/1999/xlink" content-type="dwc:verbatimCoordinates" xlink:type="simple">26.3707, -98.8064</named-content>, 45 m, 12-Nov-2010, leg. W. R. Dempwolf; 1 ♀ ibid., 13-Jun-2013; 1 ♂ ibid., 20-Oct-2013, <ext-link xmlns:xlink="http://www.w3.org/1999/xlink" ext-link-type="uri" xlink:href="http://www.ncbi.nlm.nih.gov/nuccore/KJ025580" xlink:type="simple">KJ025580</ext-link>|NVG-1714|NVG131229-07 (<xref ref-type="fig" rid="F8">Fig. 62f</xref>); 1 ♀ ibid., 20-Oct-2013, <ext-link xmlns:xlink="http://www.w3.org/1999/xlink" ext-link-type="uri" xlink:href="http://www.ncbi.nlm.nih.gov/nuccore/KJ025579" xlink:type="simple">KJ025579</ext-link>|NVG-1712|NVG131229-06; 2 ♂♂ ibid., 20-Oct-2013; 1 ♂ ibid., 23-Oct-2013; 2 ♂♂ 1 ♀ ibid., 9-Nov-2013. 2 ♂♂ Starr Co., Roma, S of Roma International Bridge, <named-content xmlns:xlink="http://www.w3.org/1999/xlink" content-type="dwc:verbatimCoordinates" xlink:type="simple">26.4035, -99.0175</named-content>, 50 m, 20-Oct-2013, leg. W. R. Dempwolf, <ext-link xmlns:xlink="http://www.w3.org/1999/xlink" ext-link-type="uri" xlink:href="http://www.ncbi.nlm.nih.gov/nuccore/KJ025581" xlink:type="simple">KJ025581</ext-link>|NVG-1726|NVG131229-08 (<xref ref-type="fig" rid="F8">Fig. 62g</xref>) and <ext-link xmlns:xlink="http://www.w3.org/1999/xlink" ext-link-type="uri" xlink:href="http://www.ncbi.nlm.nih.gov/nuccore/KJ025582" xlink:type="simple">KJ025582</ext-link>|NVG-1727|NVG131229-09 (<xref ref-type="fig" rid="F8">Fig. 62h</xref>); 8 ♂♂ 7 ♀♀ ibid., 20-Oct-2013. 1 ♀ Starr Co., Roma Creek, Hwy 650/Hwy 83, 29-Oct-2007, leg. W. R. Dempwolf. 2 ♀♀ Starr Co., 0.5 mi S of Fronton, <named-content xmlns:xlink="http://www.w3.org/1999/xlink" content-type="dwc:verbatimCoordinates" xlink:type="simple">26.399, -99.085</named-content>, 50 m, 20-Oct-2013, leg. W. R. Dempwolf, <ext-link xmlns:xlink="http://www.w3.org/1999/xlink" ext-link-type="uri" xlink:href="http://www.ncbi.nlm.nih.gov/nuccore/KJ025583" xlink:type="simple">KJ025583</ext-link>|NVG-1735|NVG131229-10 and <ext-link xmlns:xlink="http://www.w3.org/1999/xlink" ext-link-type="uri" xlink:href="http://www.ncbi.nlm.nih.gov/nuccore/KJ025584" xlink:type="simple">KJ025584</ext-link>|NVG-1737|NVG131229-11 (<xref ref-type="fig" rid="F5">Figs 57</xref>, <xref ref-type="fig" rid="F10">64y–z</xref>); 7 ♂♂ 3 ♀♀ ibid., 20-Oct-2013. 1 ♂ Starr Co., Salineno @ Rio Grande, <named-content xmlns:xlink="http://www.w3.org/1999/xlink" content-type="dwc:verbatimCoordinates" xlink:type="simple">26.51463, -99.11633</named-content>, 53 m, 23-Oct-2013, leg. W. R. Dempwolf, <ext-link xmlns:xlink="http://www.w3.org/1999/xlink" ext-link-type="uri" xlink:href="http://www.ncbi.nlm.nih.gov/nuccore/KJ025585" xlink:type="simple">KJ025585</ext-link>|NVG-1747|NVG131229-12 (<xref ref-type="fig" rid="F8">Fig. 62i</xref>). 1 ♂ Zapata Co., San Ygnacio @ Rio Grande, 92 m, 7-Oct-2007, leg. N. V. Grishin, <ext-link xmlns:xlink="http://www.w3.org/1999/xlink" ext-link-type="uri" xlink:href="http://www.ncbi.nlm.nih.gov/nuccore/KJ025586" xlink:type="simple">KJ025586</ext-link>|NVG-1635|NVG131017-12 (<xref ref-type="fig" rid="F5">Figs 52</xref>, <xref ref-type="fig" rid="F7">61b</xref>, <xref ref-type="fig" rid="F8">62j</xref>). 1 ♂ Webb Co., Laredo, 15-Apr-1949, leg. E. L. Todd <ext-link xmlns:xlink="http://www.w3.org/1999/xlink" ext-link-type="uri" xlink:href="http://www.ncbi.nlm.nih.gov/nuccore/KJ025587" xlink:type="simple">KJ025587</ext-link>|13385H10|NVG131102-53 [USNM] (<xref ref-type="fig" rid="F5">Figs 53</xref>, <xref ref-type="fig" rid="F8">62k</xref>). 1 ♂ Mexico: Tamaulipas: Rt. 101 at Rio Corona, 1-Jan-1980, leg. P. W. Kovarik &amp; D. S. Bogar, NVG140104-04 [TAMU]. 1 ♂ Mexico: Tamaulipas: El Canindo, nr. Ejido San José, 7.5 km W Gómez Farías, 1400 m, {19-21}-Jul-1994, leg. C. Cate &amp; T. Riley, NVG140104-67 [TAMU]. 2 ♂♂ Mexico: Tamaulipas: Ciudad Mante, Los Arcos Ct., 19-Dec-1973, leg. R. O. &amp; C. A. Kendall, NVG140104-22 and NVG130104-23 [TAMU] (<xref ref-type="fig" rid="F5">Figs 58</xref>, <xref ref-type="fig" rid="F8">62m</xref>); 1 ♂ ibid., 28-Jan-1995, ex larva, foodplant <italic><tp:taxon-name>Panicum maximus</tp:taxon-name></italic> Jacq., NVG140104-24 [TAMU]. 1 ♂ Mexico: Tamaulipas: Quintero cave [<named-content xmlns:xlink="http://www.w3.org/1999/xlink" content-type="dwc:verbatimCoordinates" xlink:type="simple">22.6333, -99.0333</named-content>], 7-Jan-1974, leg. R. O. &amp; C. A. Kendall, NVG130104-24 [TAMU] (<xref ref-type="fig" rid="F5">Figs 59</xref>, <xref ref-type="fig" rid="F8">62l</xref>). 1 ♂ 1 ♀ Mexico: San Luis Potosí: El Salto Falls, 30-Dec-1979, leg. P. W. Kovarik &amp; D. S. Bogar, NVG140104-03 and NVG140104-02 [TAMU].</p></tp:treatment-sec><tp:treatment-sec sec-type="Type locality"><title>Type locality.</title><p>USA: Texas: Cameron County, east of Brownsville. It is a shaded area covered in Guinea grass (<italic><tp:taxon-name>Panicum maximus</tp:taxon-name></italic>), situated near a ravine and overgrown with taller trees.</p></tp:treatment-sec><tp:treatment-sec sec-type="Etymology"><title>Etymology.</title><p>The name is a fusion of two words: herm[es] beginning and [sos]ybius ending. It symbolizes that this species traditionally and previously regarded as <italic><tp:taxon-name>Hermeuptychia hermes</tp:taxon-name></italic> is phylogenetically closer to <italic><tp:taxon-name>Hermeuptychia sosybius</tp:taxon-name></italic>, and yet is distinct from it. The resulting word is unique and currently unknown to internet search engines, which is expected to ease its searches. The name is a noun in apposition.</p></tp:treatment-sec><tp:treatment-sec sec-type="Distribution"><title>Distribution.</title><p>This species is currently recorded from the lower Rio Grande Valley region of Texas along the Rio Grande from Laredo to the Gulf coast (Webb, Za<!--PageBreak--><!--PageBreak-->pata, Starr, Hidalgo, and Cameron Counties, <xref ref-type="fig" rid="F13">Fig. 67</xref>) and in neighboring Mexico (Tamaulipas, San Luis Potosí).</p><fig id="F13" position="float" orientation="portrait"><label>Figure 67.</label><caption><p>USA localities of <italic><tp:taxon-name>Hermeuptychia</tp:taxon-name></italic> specimens with available DNA barcode information. Color of circles corresponds to species: <italic><tp:taxon-name>Hermeuptychia sosybius</tp:taxon-name></italic> – black; <italic><tp:taxon-name>Hermeuptychia hermybius</tp:taxon-name></italic> – blue, <italic><tp:taxon-name>Hermeuptychia intricata</tp:taxon-name></italic> – red, split red/black circles mark localities where both <italic><tp:taxon-name>Hermeuptychia sosybius</tp:taxon-name></italic> and <italic><tp:taxon-name>Hermeuptychia intricata</tp:taxon-name></italic> were recorded. Type localities are indicated with a corresponding name followed by “TL”. <italic><tp:taxon-name>Hermeuptychia hermes kappeli</tp:taxon-name></italic> was treated as a junior subjective synonym of <italic><tp:taxon-name>Hermeuptychia sosybius</tp:taxon-name></italic> by <xref ref-type="bibr" rid="B33">Pelham (2008)</xref>. DNA barcode of <italic><tp:taxon-name>Hermeuptychia hermes kappeli</tp:taxon-name></italic> holotype is 100% identical with the barcode of <italic><tp:taxon-name>Hermeuptychia sosybius</tp:taxon-name></italic> neotype. DNA barcode amplification failed for <italic><tp:taxon-name>Hermeuptychia intricata</tp:taxon-name></italic> specimen from LA: Jonesboro and for <italic><tp:taxon-name>Hermeuptychia sosybius</tp:taxon-name></italic> specimen from TX: Brazoria Co., and their identification is based on genitalia only. Specimens from all localities except those from TN and NC (data from GenBank, specimens not inspected) and from FL: St. Petersburg (specimen lacked abdomen) were dissected, and genitalia-based identification agreed with DNA barcode-based identification in all cases (see <xref ref-type="fig" rid="F12">Fig. 66</xref>).</p></caption><graphic xmlns:xlink="http://www.w3.org/1999/xlink" xlink:href="ZooKeys-379-043-g013.jpg" position="float" orientation="portrait" xlink:type="simple"/></fig><fig id="F14" position="float" orientation="portrait"><label>Figure 68.</label><caption><p>DNA-barcoded <italic><tp:taxon-name>Hermeuptychia</tp:taxon-name></italic> specimens from USA: Texas: Fort Bend Co., Brazos Bend State Park. <italic><tp:taxon-name>Hermeuptychia intricata</tp:taxon-name></italic> is above the line and <italic><tp:taxon-name>Hermeuptychia sosybius</tp:taxon-name></italic> is below the line, photographed prior to removal of body parts for DNA extraction. DNA voucher codes (see <xref ref-type="table" rid="T1">Table 1</xref> for data) are shown below each specimen. Hypothetical field marks are indicated on the first specimen of each species. NVG-1537–NVG-1553 are from Horseshoe Lake trail, <named-content xmlns:xlink="http://www.w3.org/1999/xlink" content-type="dwc:verbatimCoordinates" xlink:type="simple">29°22'54.96", −95°36'41.06"</named-content>, 15 m; and NVG-1554–NVG-1567 are from near Hale Lake, <named-content xmlns:xlink="http://www.w3.org/1999/xlink" content-type="dwc:verbatimCoordinates" xlink:type="simple">29°22'48.27", −95°35'05.02"</named-content>, 16 m, all collected on 17-Aug-2013. Both species are present in each locality. Images are scaled approximately. “F” specifies mirror image (left-right inverted).</p></caption><graphic xmlns:xlink="http://www.w3.org/1999/xlink" xlink:href="ZooKeys-379-043-g014.jpg" position="float" orientation="portrait" xlink:type="simple"/></fig></tp:treatment-sec><tp:treatment-sec sec-type="Diagnosis"><title>Diagnosis.</title><p>In wing pattern, the new species is most similar to <italic><tp:taxon-name>Hermeuptychia sosybius</tp:taxon-name></italic>, but typically can be differentiated from it by: (a) eyespots that are not only smaller, but also more uniform in size, i.e. out of 5 forewing eyespots, 4 (except the one near costa) are usually about the same size, and the eyespot that is black-ringed in most specimens (second from costa) is typically not the largest (this eyespot is frequently the largest in <italic><tp:taxon-name>Hermeuptychia sosybius</tp:taxon-name></italic>), but the next-to-last eyespot (4<sup>th</sup> from the costa) is usually the largest one; (b) more undulate postmedial line on ventral hindwing, that frequently strongly bulges basad by the largest eyespot near apex (in cell M<sub>1</sub>-M<sub>2</sub>); (c) more undulate submarginal sinuous line, which on ventral hindwing barely touches the largest eyespot near the tornus (in cell Cu<sub>1</sub>-Cu<sub>2</sub>, second eyespot from tornus, indicated in <xref ref-type="fig" rid="F5">Fig. 57</xref>)–this line is usually fully merged with this eyespot border for some distance in <italic><tp:taxon-name>Hermeuptychia sosybius</tp:taxon-name></italic>. Wing-based identification is not absolute due to extensive pattern variation in both species.</p><p>In male genitalia, the new species is also closest to <!--PageBreak--><!--PageBreak--><!--PageBreak--><!--PageBreak--><italic><tp:taxon-name>Hermeuptychia sosybius</tp:taxon-name></italic> and should be attributed to the same morphogroup 4 of <xref ref-type="bibr" rid="B38">Seraphim et al. (2014)</xref>. It differs from <italic><tp:taxon-name>Hermeuptychia sosybius</tp:taxon-name></italic> in the following trends (<xref ref-type="fig" rid="F6">Figs 60</xref>–<xref ref-type="fig" rid="F7">61</xref>): (1) uncus is less convex and narrower on the sides in dorsal (or ventral) view, with a broader truncated apex, the width at the apex is usually more than 2/3 of the width at the narrowest point near the base (<xref ref-type="fig" rid="F6">Figs 60b, e</xref>, <xref ref-type="fig" rid="F7">61b</xref>); (2) valva is typically “higher” in lateral view (dorso-ventral direction), more square at the base (<xref ref-type="fig" rid="F6">Fig. 60k</xref>) and is less extended (<xref ref-type="fig" rid="F6">Fig. 60h</xref>); (3) aedeagus is somewhat broader and is frequently bent near its middle, with a medium length phallobase (<xref ref-type="fig" rid="F6">Fig. 60e</xref>); (4) usually more obtuse angle formed by the tegumen and vinculum in lateral view (<xref ref-type="fig" rid="F6">Fig. 60k</xref>). These characters are quite subtle, and as illustrated in <xref ref-type="fig" rid="F8">Fig. 62</xref> (compare panels a–m with panels o–z2) are subject to significant variation. In contrast, distinction of <italic><tp:taxon-name>Hermeuptychia intricata</tp:taxon-name></italic> (<xref ref-type="fig" rid="F8">Fig. 62n</xref> for comparison) is always definitive and clear-cut. To evaluate the confidence of <italic><tp:taxon-name>Hermeuptychia hermybius</tp:taxon-name></italic> identification by male genitalia and to test the ability to differentiate this new species from <italic><tp:taxon-name>Hermeuptychia sosybius</tp:taxon-name></italic> by objective criteria, we resorted to morphometric analysis (<xref ref-type="fig" rid="F9">Fig. 63</xref>). For simplicity, we have chosen to exploit only two trends listed above: (1) shape of uncus in dorsal view and (2) shape of valva base in lateral view. The shape of uncus was measured by the ratio of width at the apex (<italic>a</italic>) to the width at the narrowest point near the base (<italic>b</italic>), and by the ratio of the distance from apex to the widest point in cross-section (<italic>c</italic>) to the distance from apex to the narrowest point near the base (<italic>d</italic>). We noticed that both of these ratios tend to be smaller in <italic><tp:taxon-name>Hermeuptychia sosybius</tp:taxon-name></italic>. Instead of applying PCA or other similar data-driven technique, which may be biased by the data at hand (i.e. the resulting transformation would change with the dataset used), we combined these measurements in a data-independent transformation. We used a weighted sum of the two ratios, with the weight of the second ratio arbitrarily set to half the weight of the first one: <italic>a</italic>/<italic>b</italic>+0.5<italic>c</italic>/<italic>d</italic>, since the ratio of widths (first ratio) seemed to tell the species apart better than the ratio of lengths (second ratio). The shape of the valva base in lateral view was quantified by the ratio of length of the dorsal “window” (less sclerotized, membranous and flat segment along dorsal side near the base) to the height of the valva at the distal end of the “window”. These variables were measured and computed on a diverse sample of 27 genitalia illustrated in <xref ref-type="fig" rid="F8">Fig. 62</xref>. The resulting plot (<xref ref-type="fig" rid="F9">Fig. 63</xref> on the right) separated the two species. Therefore these simple measurements could be used to tell between these two cryptic <italic><tp:taxon-name>Hermeuptychia</tp:taxon-name></italic> species by male genitalia. However, we were not able to find characters in female genitalia to differentiate the new species from <italic><tp:taxon-name>Hermeuptychia sosybius</tp:taxon-name></italic>.</p><p>Finally, the most confident identification is provided by DNA barcode sequences (<xref ref-type="fig" rid="F12">Fig. 66</xref>) that show little variation within each species (most sequences are identical across the range, maximum difference below 1% in <italic><tp:taxon-name>Hermeuptychia sosybius</tp:taxon-name></italic>), but reveal a definitive 2% hiatus between central and south Texas populations (<xref ref-type="fig" rid="F12">Figs 66</xref>–<xref ref-type="fig" rid="F13">67</xref>). We selected all positions that were invariant in the barcode sample of each species but different between the two species as characters to differentiate <italic><tp:taxon-name>Hermeuptychia hermybius</tp:taxon-name></italic> from <italic><tp:taxon-name>Hermeuptychia sosybius</tp:taxon-name></italic>. The resulting 11 positions are listed in the format “k X (not Y)”, where k is a sequential number of the position (numbering is from 1 to 658 for the barcode sequence shown above as a reference), X is a nucleotide in <italic><tp:taxon-name>Hermeuptychia hermybius</tp:taxon-name></italic> barcodes and Y is a nucleotide in <italic><tp:taxon-name>Hermeuptychia sosybius</tp:taxon-name></italic> barcodes: 64 T (not C), 73 G (not A), 82 T (not C), 118 C (not T), 133 C (not T), 235 C (not T), 238 A (not G), 364 C (not T), 436 C (not T), 526 A (not T), 616 C (not T). These positions distinguish the two species; however, some of the positions are expected to show variation when a larger sample of sequence is accumulated.</p></tp:treatment-sec><tp:treatment-sec sec-type="Life history"><title>Life history.</title><p>The holotype of the new species, along with 21 paratypes are specimen reared in the lab from ova obtained from a captive female. All life history stages are illustrated in <xref ref-type="fig" rid="F16">Fig. 70</xref>, and could be compared to the images of <!--PageBreak--><italic><tp:taxon-name>Hermeuptychia sosybius</tp:taxon-name></italic> life history (<xref ref-type="fig" rid="F15">Fig. 69</xref>). Immature stages of both species are very similar and without larger sample it is difficult to derive solid conclusions about the differences. Nevertheless, the following observations were made. Natural foodplants seems to be <italic><tp:taxon-name>Panicum maximus</tp:taxon-name></italic> (Guinea grass) per R. O. Kendall &amp; C. A. Kendall, who reared caterpillars found on this grass in Mexico: Tamaulipas [TAMU collection]. This plant is also common in the lower Rio Grande Valley and is ubiquitously present where <italic><tp:taxon-name>Hermeuptychia</tp:taxon-name></italic> adults were encountered. Caterpillars hatched from eggs in captivity readily accepted <italic><tp:taxon-name>Cynodon dactylon</tp:taxon-name></italic> (L.) Pers. (Bermuda grass) and were successfully reared on it. Both <italic><tp:taxon-name>Hermeuptychia sosybius</tp:taxon-name></italic> and <italic><tp:taxon-name>Hermeuptychia hermybius</tp:taxon-name></italic> caterpillars go through four instars prior to pupation, and the first instar has black head capsule (<xref ref-type="fig" rid="F15">Figs 69b–d</xref>, <xref ref-type="fig" rid="F16">70b–c</xref>). In subsequent instars, head capsule is green and round, without horns and projections (<xref ref-type="fig" rid="F15">Figs 69e–m</xref>, <xref ref-type="fig" rid="F16">70d–m</xref>). Caterpillars of both species typically rest below leaves on loosely made silk pads, frequently in pairs, when two caterpillars face each other “head-to-head” (<xref ref-type="fig" rid="F15">Figs 69h</xref>, <xref ref-type="fig" rid="F16">70c</xref>). When disturbed, caterpillars first curl into a C head-to-tail while legs being attached to the leaf (<xref ref-type="fig" rid="F15">Figs 69f, j</xref>, <xref ref-type="fig" rid="F16">70e</xref>), then to a full O, head-to-legs (<xref ref-type="fig" rid="F16">Fig. 70g</xref>). White dorsolateral spots in ultimate instar seem to be more pronounced in <italic><tp:taxon-name>Hermeuptychia hermybius</tp:taxon-name></italic> than in <italic><tp:taxon-name>Hermeuptychia sosybius</tp:taxon-name></italic> (compare <xref ref-type="fig" rid="F16">Fig. 70g–k</xref> with <xref ref-type="fig" rid="F15">69k</xref>). Pupae of <italic><tp:taxon-name>Hermeuptychia hermybius</tp:taxon-name></italic> were stronger patterned with brown on the sides (<xref ref-type="fig" rid="F16">Fig. 70o</xref>) than those of <italic><tp:taxon-name>Hermeuptychia sosybius</tp:taxon-name></italic> from two distant-from-each-other Texas localities (<xref ref-type="fig" rid="F15">Fig. 69n–o</xref>), and some <italic><tp:taxon-name>Hermeuptychia hermybius</tp:taxon-name></italic> pupae were brown in color (<xref ref-type="fig" rid="F16">Fig. 70n</xref>).</p><fig id="F15" position="float" orientation="portrait"><label>Figure 69.</label><caption><p>Life history of <italic><tp:taxon-name>Hermeuptychia sosybius</tp:taxon-name></italic>. USA: TX: Brazoria County, Bar-X Ranch, Rd. 971N, <named-content xmlns:xlink="http://www.w3.org/1999/xlink" content-type="dwc:verbatimCoordinates" xlink:type="simple">29.13252, -95.58340</named-content>, ex ovum ex ♀ collected on 4-Mar-2000, except <bold>o</bold>, which is TX: Wise Co., LBJ National Grassland. <bold>a</bold> ovum, 6-Mar-2000 <bold>b</bold>–<bold>d</bold> 1<sup>st</sup> instars, photographed on 14- 14- &amp; 16-Mar-2000, respectively <bold>e</bold>–<bold>g</bold> 2<sup>nd</sup> instars photographed on 21- 19- &amp; 21-Mar-2000 <bold>e</bold>, <bold>f</bold> are just after molt, shed larval skins are behind and 1<sup>st</sup> instar head capsule (black) is on the left in <bold>e</bold>, <bold>f</bold> is in a curled position adopted when disturbed <bold>h</bold> pre-molt quiescent 2<sup>nd</sup> instar larvae in a typical “head-to-head” resting position, 24-Mar-2000 <bold>i</bold>–<bold>j</bold> 3<sup>rd</sup> instars, 24- &amp; 27-Mar-2000 <bold>k</bold>–<bold>l</bold> 4<sup>th</sup> (ultimate) instars, ♂♂, 3- &amp; 6-Apr-2000 <bold>l</bold> close to pupation, note the color and shape change <bold>m</bold> prepupa, 6-Apr-2000 <bold>n</bold>–<bold>p</bold> pupae, 9-Apr-2000, 8-Aug-1998, &amp; 17-Apr-2000 <bold>o</bold> is from Wise Co., wing color is starting to develop <bold>p</bold> near eclosion, dark adult is seen through semi-transparent pupal cuticle. Most images show different individuals. Images <bold>a</bold>–<bold>g</bold> are enlarged 2 times (scale on <bold>f</bold>) compared to the rest (scale on <bold>l</bold>).</p></caption><graphic xmlns:xlink="http://www.w3.org/1999/xlink" xlink:href="ZooKeys-379-043-g015.jpg" position="float" orientation="portrait" xlink:type="simple"/></fig><fig id="F16" position="float" orientation="portrait"><label>Figure 70.</label><caption><p>Life history of <italic><tp:taxon-name>Hermeuptychia hermybius</tp:taxon-name></italic>. USA: TX: Cameron County, E of Brownsville, ex ovum ex ♀ collected on 18-Jan-2003. <bold>a</bold> ovum, 23-Jan-2003 <bold>b</bold>–<bold>c</bold> 1<sup>st</sup> instars, photographed on 30-Jan &amp; 1-Feb-2003, respectively <bold>b</bold> prior to feeding, thus is white in color, <bold>c</bold> shows two caterpillars in a typical “head-to-head” resting position <bold>d</bold> 2<sup>nd</sup> instar, 10-Feb-2003 <bold>e</bold>–<bold>f</bold> 3<sup>rd</sup> instars 14- &amp; 15-Feb-2003 <bold>g</bold>–<bold>k</bold> 4<sup>th</sup> (ultimate) instars, 25- 28- 26- 26- &amp; 25-Feb-2003 <bold>g</bold> is in a curled position adopted when disturbed; <bold>l</bold>–<bold>m</bold> prepupae, 26- &amp; 23-Feb-2003 <bold>n</bold>–<bold>p</bold> pupae, 10-Mar 25-Feb &amp; 4-Mar-2003 <bold>n</bold> is a brown form, shed larval skin is still attached near cremaster in <bold>o</bold> and <bold>p</bold> and is hanging behind the pupa in <bold>n</bold>, <bold>p</bold> near eclosion, dark adult is seen through semi-transparent pupal cuticle. Most images show different individuals, those that eclosed are paratypes. Images <bold>a</bold>–<bold>d</bold> are enlarged 2 times (scale on <bold>d</bold>) compared to the rest (scale on <bold>k</bold>).</p></caption><graphic xmlns:xlink="http://www.w3.org/1999/xlink" xlink:href="ZooKeys-379-043-g016.jpg" position="float" orientation="portrait" xlink:type="simple"/></fig><!--PageBreak--><!--PageBreak--><!--PageBreak--><!--PageBreak--></tp:treatment-sec><tp:treatment-sec><!--Section generated to contain objects referenced in tp:taxon-treatment.--><table-wrap id="T1" position="float" orientation="portrait"><label>Table 1.</label><caption><p>Data for specimens with DNA sequences used in this study.</p></caption><table><tbody><tr><th rowspan="1" colspan="1">Species</th><th rowspan="1" colspan="1">Voucher</th><th rowspan="1" colspan="1">GenBank</th><th rowspan="1" colspan="1">Locality</th><th rowspan="1" colspan="1">Date</th><th rowspan="1" colspan="1">Collector</th></tr><tr><td rowspan="1" colspan="1"><italic><tp:taxon-name>Hermeuptychia sosybius</tp:taxon-name></italic></td><td rowspan="1" colspan="1">NVG-696</td><td rowspan="1" colspan="1"><ext-link xmlns:xlink="http://www.w3.org/1999/xlink" ext-link-type="uri" xlink:href="http://www.ncbi.nlm.nih.gov/nuccore/KJ025523" xlink:type="simple">KJ025523</ext-link></td><td rowspan="1" colspan="1">OK: Atoka Co., 13 air mi E of Atoka, <named-content xmlns:xlink="http://www.w3.org/1999/xlink" content-type="dwc:verbatimCoordinates" xlink:type="simple">34.41186, -95.91044</named-content>, 225 m</td><td rowspan="1" colspan="1">29-Aug-2009</td><td rowspan="1" colspan="1">Nick V. Grishin</td></tr><tr><td rowspan="1" colspan="1"><italic><tp:taxon-name>Hermeuptychia sosybius</tp:taxon-name></italic></td><td rowspan="1" colspan="1">NVG-1632</td><td rowspan="1" colspan="1"><ext-link xmlns:xlink="http://www.w3.org/1999/xlink" ext-link-type="uri" xlink:href="http://www.ncbi.nlm.nih.gov/nuccore/KJ025524" xlink:type="simple">KJ025524</ext-link></td><td rowspan="1" colspan="1">TX: Lamar Co., 11.5 air mi NW of Paris, FM1499 @ Sanders Cr., 140 m</td><td rowspan="1" colspan="1">25-Apr-1998</td><td rowspan="1" colspan="1">Nick V. Grishin</td></tr><tr><td rowspan="1" colspan="1"><italic><tp:taxon-name>Hermeuptychia sosybius</tp:taxon-name></italic></td><td rowspan="1" colspan="1">NVG-1630</td><td rowspan="1" colspan="1"><ext-link xmlns:xlink="http://www.w3.org/1999/xlink" ext-link-type="uri" xlink:href="http://www.ncbi.nlm.nih.gov/nuccore/KJ025525" xlink:type="simple">KJ025525</ext-link></td><td rowspan="1" colspan="1">TX: Marion Co., nr. Carter L., 50 m</td><td rowspan="1" colspan="1">28-Sep-1996</td><td rowspan="1" colspan="1">Nick V. Grishin</td></tr><tr><td rowspan="1" colspan="1"><italic><tp:taxon-name>Hermeuptychia sosybius</tp:taxon-name></italic></td><td rowspan="1" colspan="1">NVG-1633</td><td rowspan="1" colspan="1"><ext-link xmlns:xlink="http://www.w3.org/1999/xlink" ext-link-type="uri" xlink:href="http://www.ncbi.nlm.nih.gov/nuccore/KJ025526" xlink:type="simple">KJ025526</ext-link></td><td rowspan="1" colspan="1">TX: Marion Co., nr. Carter L., 50 m</td><td rowspan="1" colspan="1">29-Sep-1996</td><td rowspan="1" colspan="1">Nick V. Grishin</td></tr><tr><td rowspan="1" colspan="1"><italic><tp:taxon-name>Hermeuptychia sosybius</tp:taxon-name></italic></td><td rowspan="1" colspan="1">NVG-1606</td><td rowspan="1" colspan="1"><ext-link xmlns:xlink="http://www.w3.org/1999/xlink" ext-link-type="uri" xlink:href="http://www.ncbi.nlm.nih.gov/nuccore/KJ025527" xlink:type="simple">KJ025527</ext-link></td><td rowspan="1" colspan="1">TX: Wise Co., LBJ National Grassland, 300 m</td><td rowspan="1" colspan="1">3-Aug-1998</td><td rowspan="1" colspan="1">Nick V. Grishin</td></tr><tr><td rowspan="1" colspan="1"><italic><tp:taxon-name>Hermeuptychia sosybius</tp:taxon-name></italic></td><td rowspan="1" colspan="1">NVG-783</td><td rowspan="1" colspan="1"><ext-link xmlns:xlink="http://www.w3.org/1999/xlink" ext-link-type="uri" xlink:href="http://www.ncbi.nlm.nih.gov/nuccore/KJ025528" xlink:type="simple">KJ025528</ext-link></td><td rowspan="1" colspan="1">TX: Tyler Co., John H. Kirby SF, 40 m</td><td rowspan="1" colspan="1">19-Mar-2011</td><td rowspan="1" colspan="1">Nick V. Grishin</td></tr><tr><td rowspan="1" colspan="1"><italic><tp:taxon-name>Hermeuptychia sosybius</tp:taxon-name></italic></td><td rowspan="1" colspan="1">NVG-784</td><td rowspan="1" colspan="1"><ext-link xmlns:xlink="http://www.w3.org/1999/xlink" ext-link-type="uri" xlink:href="http://www.ncbi.nlm.nih.gov/nuccore/KJ025529" xlink:type="simple">KJ025529</ext-link></td><td rowspan="1" colspan="1">TX: Tyler Co., John H. Kirby SF, 40 m</td><td rowspan="1" colspan="1">19-Mar-2011</td><td rowspan="1" colspan="1">Nick V. Grishin</td></tr><tr><td rowspan="1" colspan="1"><italic><tp:taxon-name>Hermeuptychia sosybius</tp:taxon-name></italic></td><td rowspan="1" colspan="1">NVG-785</td><td rowspan="1" colspan="1"><ext-link xmlns:xlink="http://www.w3.org/1999/xlink" ext-link-type="uri" xlink:href="http://www.ncbi.nlm.nih.gov/nuccore/KJ025530" xlink:type="simple">KJ025530</ext-link></td><td rowspan="1" colspan="1">TX: Tyler Co., John H. Kirby SF, 40 m</td><td rowspan="1" colspan="1">19-Mar-2011</td><td rowspan="1" colspan="1">Nick V. Grishin</td></tr><tr><td rowspan="1" colspan="1"><italic><tp:taxon-name>Hermeuptychia sosybius</tp:taxon-name></italic></td><td rowspan="1" colspan="1">NVG-786</td><td rowspan="1" colspan="1"><ext-link xmlns:xlink="http://www.w3.org/1999/xlink" ext-link-type="uri" xlink:href="http://www.ncbi.nlm.nih.gov/nuccore/KJ025531" xlink:type="simple">KJ025531</ext-link></td><td rowspan="1" colspan="1">TX: Tyler Co., John H. Kirby SF, 40 m</td><td rowspan="1" colspan="1">19-Mar-2011</td><td rowspan="1" colspan="1">Nick V. Grishin</td></tr><tr><td rowspan="1" colspan="1"><italic><tp:taxon-name>Hermeuptychia sosybius</tp:taxon-name></italic></td><td rowspan="1" colspan="1">NVG-1537</td><td rowspan="1" colspan="1"><ext-link xmlns:xlink="http://www.w3.org/1999/xlink" ext-link-type="uri" xlink:href="http://www.ncbi.nlm.nih.gov/nuccore/KJ025532" xlink:type="simple">KJ025532</ext-link></td><td rowspan="1" colspan="1">TX: Fort Bend Co., Brazos Bend SP, Horseshoe L. tr., <named-content xmlns:xlink="http://www.w3.org/1999/xlink" content-type="dwc:verbatimCoordinates" xlink:type="simple">29.38193, -95.61141</named-content>, 15 m</td><td rowspan="1" colspan="1">17-Aug-2013</td><td rowspan="1" colspan="1">Nick V. Grishin</td></tr><tr><td rowspan="1" colspan="1"><italic><tp:taxon-name>Hermeuptychia sosybius</tp:taxon-name></italic></td><td rowspan="1" colspan="1">NVG-1538</td><td rowspan="1" colspan="1"><ext-link xmlns:xlink="http://www.w3.org/1999/xlink" ext-link-type="uri" xlink:href="http://www.ncbi.nlm.nih.gov/nuccore/KJ025533" xlink:type="simple">KJ025533</ext-link></td><td rowspan="1" colspan="1">TX: Fort Bend Co., Brazos Bend SP, Horseshoe L. tr., <named-content xmlns:xlink="http://www.w3.org/1999/xlink" content-type="dwc:verbatimCoordinates" xlink:type="simple">29.38193, -95.61141</named-content>, 15 m</td><td rowspan="1" colspan="1">17-Aug-2013</td><td rowspan="1" colspan="1">Nick V. Grishin</td></tr><tr><td rowspan="1" colspan="1"><italic><tp:taxon-name>Hermeuptychia sosybius</tp:taxon-name></italic></td><td rowspan="1" colspan="1">NVG-1539</td><td rowspan="1" colspan="1"><ext-link xmlns:xlink="http://www.w3.org/1999/xlink" ext-link-type="uri" xlink:href="http://www.ncbi.nlm.nih.gov/nuccore/KJ025534" xlink:type="simple">KJ025534</ext-link></td><td rowspan="1" colspan="1">TX: Fort Bend Co., Brazos Bend SP, Horseshoe L. tr., <named-content xmlns:xlink="http://www.w3.org/1999/xlink" content-type="dwc:verbatimCoordinates" xlink:type="simple">29.38193, -95.61141</named-content>, 15 m</td><td rowspan="1" colspan="1">17-Aug-2013</td><td rowspan="1" colspan="1">Nick V. Grishin</td></tr><tr><td rowspan="1" colspan="1"><italic><tp:taxon-name>Hermeuptychia sosybius</tp:taxon-name></italic></td><td rowspan="1" colspan="1">NVG-1540</td><td rowspan="1" colspan="1"><ext-link xmlns:xlink="http://www.w3.org/1999/xlink" ext-link-type="uri" xlink:href="http://www.ncbi.nlm.nih.gov/nuccore/KJ025535" xlink:type="simple">KJ025535</ext-link></td><td rowspan="1" colspan="1">TX: Fort Bend Co., Brazos Bend SP, Horseshoe L. tr., <named-content xmlns:xlink="http://www.w3.org/1999/xlink" content-type="dwc:verbatimCoordinates" xlink:type="simple">29.38193, -95.61141</named-content>, 15 m</td><td rowspan="1" colspan="1">17-Aug-2013</td><td rowspan="1" colspan="1">Nick V. Grishin</td></tr><tr><td rowspan="1" colspan="1"><italic><tp:taxon-name>Hermeuptychia sosybius</tp:taxon-name></italic></td><td rowspan="1" colspan="1">NVG-1542</td><td rowspan="1" colspan="1"><ext-link xmlns:xlink="http://www.w3.org/1999/xlink" ext-link-type="uri" xlink:href="http://www.ncbi.nlm.nih.gov/nuccore/KJ025536" xlink:type="simple">KJ025536</ext-link></td><td rowspan="1" colspan="1">TX: Fort Bend Co., Brazos Bend SP, Horseshoe L. tr., <named-content xmlns:xlink="http://www.w3.org/1999/xlink" content-type="dwc:verbatimCoordinates" xlink:type="simple">29.38193, -95.61141</named-content>, 15 m</td><td rowspan="1" colspan="1">17-Aug-2013</td><td rowspan="1" colspan="1">Nick V. Grishin</td></tr><tr><td rowspan="1" colspan="1"><italic><tp:taxon-name>Hermeuptychia sosybius</tp:taxon-name></italic></td><td rowspan="1" colspan="1">NVG-1543</td><td rowspan="1" colspan="1"><ext-link xmlns:xlink="http://www.w3.org/1999/xlink" ext-link-type="uri" xlink:href="http://www.ncbi.nlm.nih.gov/nuccore/KJ025537" xlink:type="simple">KJ025537</ext-link></td><td rowspan="1" colspan="1">TX: Fort Bend Co., Brazos Bend SP, Horseshoe L. tr., <named-content xmlns:xlink="http://www.w3.org/1999/xlink" content-type="dwc:verbatimCoordinates" xlink:type="simple">29.38193, -95.61141</named-content>, 15 m</td><td rowspan="1" colspan="1">17-Aug-2013</td><td rowspan="1" colspan="1">Nick V. Grishin</td></tr><tr><td rowspan="1" colspan="1"><italic><tp:taxon-name>Hermeuptychia sosybius</tp:taxon-name></italic></td><td rowspan="1" colspan="1">NVG-1544</td><td rowspan="1" colspan="1"><ext-link xmlns:xlink="http://www.w3.org/1999/xlink" ext-link-type="uri" xlink:href="http://www.ncbi.nlm.nih.gov/nuccore/KJ025538" xlink:type="simple">KJ025538</ext-link></td><td rowspan="1" colspan="1">TX: Fort Bend Co., Brazos Bend SP, Horseshoe L. tr., <named-content xmlns:xlink="http://www.w3.org/1999/xlink" content-type="dwc:verbatimCoordinates" xlink:type="simple">29.38193, -95.61141</named-content>, 15 m</td><td rowspan="1" colspan="1">17-Aug-2013</td><td rowspan="1" colspan="1">Nick V. Grishin</td></tr><tr><td rowspan="1" colspan="1"><italic><tp:taxon-name>Hermeuptychia sosybius</tp:taxon-name></italic></td><td rowspan="1" colspan="1">NVG-1545</td><td rowspan="1" colspan="1"><ext-link xmlns:xlink="http://www.w3.org/1999/xlink" ext-link-type="uri" xlink:href="http://www.ncbi.nlm.nih.gov/nuccore/KJ025539" xlink:type="simple">KJ025539</ext-link></td><td rowspan="1" colspan="1">TX: Fort Bend Co., Brazos Bend SP, Horseshoe L. tr., <named-content xmlns:xlink="http://www.w3.org/1999/xlink" content-type="dwc:verbatimCoordinates" xlink:type="simple">29.38193, -95.61141</named-content>, 15 m</td><td rowspan="1" colspan="1">17-Aug-2013</td><td rowspan="1" colspan="1">Nick V. Grishin</td></tr><tr><td rowspan="1" colspan="1"><italic><tp:taxon-name>Hermeuptychia sosybius</tp:taxon-name></italic></td><td rowspan="1" colspan="1">NVG-1546</td><td rowspan="1" colspan="1"><ext-link xmlns:xlink="http://www.w3.org/1999/xlink" ext-link-type="uri" xlink:href="http://www.ncbi.nlm.nih.gov/nuccore/KJ025540" xlink:type="simple">KJ025540</ext-link></td><td rowspan="1" colspan="1">TX: Fort Bend Co., Brazos Bend SP, Horseshoe L. tr., <named-content xmlns:xlink="http://www.w3.org/1999/xlink" content-type="dwc:verbatimCoordinates" xlink:type="simple">29.38193, -95.61141</named-content>, 15 m</td><td rowspan="1" colspan="1">17-Aug-2013</td><td rowspan="1" colspan="1">Nick V. Grishin</td></tr><tr><td rowspan="1" colspan="1"><italic><tp:taxon-name>Hermeuptychia sosybius</tp:taxon-name></italic></td><td rowspan="1" colspan="1">NVG-1547</td><td rowspan="1" colspan="1"><ext-link xmlns:xlink="http://www.w3.org/1999/xlink" ext-link-type="uri" xlink:href="http://www.ncbi.nlm.nih.gov/nuccore/KJ025541" xlink:type="simple">KJ025541</ext-link></td><td rowspan="1" colspan="1">TX: Fort Bend Co., Brazos Bend SP, Horseshoe L. tr., <named-content xmlns:xlink="http://www.w3.org/1999/xlink" content-type="dwc:verbatimCoordinates" xlink:type="simple">29.38193, -95.61141</named-content>, 15 m</td><td rowspan="1" colspan="1">17-Aug-2013</td><td rowspan="1" colspan="1">Nick V. Grishin</td></tr><tr><td rowspan="1" colspan="1"><italic><tp:taxon-name>Hermeuptychia sosybius</tp:taxon-name></italic></td><td rowspan="1" colspan="1">NVG-1549</td><td rowspan="1" colspan="1"><ext-link xmlns:xlink="http://www.w3.org/1999/xlink" ext-link-type="uri" xlink:href="http://www.ncbi.nlm.nih.gov/nuccore/KJ025542" xlink:type="simple">KJ025542</ext-link></td><td rowspan="1" colspan="1">TX: Fort Bend Co., Brazos Bend SP, Horseshoe L. tr., <named-content xmlns:xlink="http://www.w3.org/1999/xlink" content-type="dwc:verbatimCoordinates" xlink:type="simple">29.38193, -95.61141</named-content>, 15 m</td><td rowspan="1" colspan="1">17-Aug-2013</td><td rowspan="1" colspan="1">Nick V. Grishin</td></tr><tr><td rowspan="1" colspan="1"><italic><tp:taxon-name>Hermeuptychia sosybius</tp:taxon-name></italic></td><td rowspan="1" colspan="1">NVG-1550</td><td rowspan="1" colspan="1"><ext-link xmlns:xlink="http://www.w3.org/1999/xlink" ext-link-type="uri" xlink:href="http://www.ncbi.nlm.nih.gov/nuccore/KJ025543" xlink:type="simple">KJ025543</ext-link></td><td rowspan="1" colspan="1">TX: Fort Bend Co., Brazos Bend SP, Horseshoe L. tr., <named-content xmlns:xlink="http://www.w3.org/1999/xlink" content-type="dwc:verbatimCoordinates" xlink:type="simple">29.38193, -95.61141</named-content>, 15 m</td><td rowspan="1" colspan="1">17-Aug-2013</td><td rowspan="1" colspan="1">Nick V. Grishin</td></tr><tr><td rowspan="1" colspan="1"><italic><tp:taxon-name>Hermeuptychia sosybius</tp:taxon-name></italic></td><td rowspan="1" colspan="1">NVG-1552</td><td rowspan="1" colspan="1"><ext-link xmlns:xlink="http://www.w3.org/1999/xlink" ext-link-type="uri" xlink:href="http://www.ncbi.nlm.nih.gov/nuccore/KJ025544" xlink:type="simple">KJ025544</ext-link></td><td rowspan="1" colspan="1">TX: Fort Bend Co., Brazos Bend SP, Horseshoe L. tr., <named-content xmlns:xlink="http://www.w3.org/1999/xlink" content-type="dwc:verbatimCoordinates" xlink:type="simple">29.38193, -95.61141</named-content>, 15 m</td><td rowspan="1" colspan="1">17-Aug-2013</td><td rowspan="1" colspan="1">Nick V. Grishin</td></tr><tr><td rowspan="1" colspan="1"><italic><tp:taxon-name>Hermeuptychia sosybius</tp:taxon-name></italic></td><td rowspan="1" colspan="1">NVG-1553</td><td rowspan="1" colspan="1"><ext-link xmlns:xlink="http://www.w3.org/1999/xlink" ext-link-type="uri" xlink:href="http://www.ncbi.nlm.nih.gov/nuccore/KJ025545" xlink:type="simple">KJ025545</ext-link></td><td rowspan="1" colspan="1">TX: Fort Bend Co., Brazos Bend SP, Horseshoe L. tr., <named-content xmlns:xlink="http://www.w3.org/1999/xlink" content-type="dwc:verbatimCoordinates" xlink:type="simple">29.38193, -95.61141</named-content>, 15 m</td><td rowspan="1" colspan="1">17-Aug-2013</td><td rowspan="1" colspan="1">Nick V. Grishin</td></tr><tr><td rowspan="1" colspan="1"><italic><tp:taxon-name>Hermeuptychia sosybius</tp:taxon-name></italic></td><td rowspan="1" colspan="1">NVG-1557</td><td rowspan="1" colspan="1"><ext-link xmlns:xlink="http://www.w3.org/1999/xlink" ext-link-type="uri" xlink:href="http://www.ncbi.nlm.nih.gov/nuccore/KJ025546" xlink:type="simple">KJ025546</ext-link></td><td rowspan="1" colspan="1">TX: Fort Bend Co., Brazos Bend SP, nr. Hale L., <named-content xmlns:xlink="http://www.w3.org/1999/xlink" content-type="dwc:verbatimCoordinates" xlink:type="simple">29.38008, -95.58473</named-content>, 16 m</td><td rowspan="1" colspan="1">17-Aug-2013</td><td rowspan="1" colspan="1">Nick V. Grishin</td></tr><tr><td rowspan="1" colspan="1"><italic><tp:taxon-name>Hermeuptychia sosybius</tp:taxon-name></italic></td><td rowspan="1" colspan="1">NVG-1559</td><td rowspan="1" colspan="1"><ext-link xmlns:xlink="http://www.w3.org/1999/xlink" ext-link-type="uri" xlink:href="http://www.ncbi.nlm.nih.gov/nuccore/KJ025547" xlink:type="simple">KJ025547</ext-link></td><td rowspan="1" colspan="1">TX: Fort Bend Co., Brazos Bend SP, nr. Hale L., <named-content xmlns:xlink="http://www.w3.org/1999/xlink" content-type="dwc:verbatimCoordinates" xlink:type="simple">29.38008, -95.58473</named-content>, 16 m</td><td rowspan="1" colspan="1">17-Aug-2013</td><td rowspan="1" colspan="1">Nick V. Grishin</td></tr><tr><td rowspan="1" colspan="1"><italic><tp:taxon-name>Hermeuptychia sosybius</tp:taxon-name></italic></td><td rowspan="1" colspan="1">NVG-1561</td><td rowspan="1" colspan="1"><ext-link xmlns:xlink="http://www.w3.org/1999/xlink" ext-link-type="uri" xlink:href="http://www.ncbi.nlm.nih.gov/nuccore/KJ025548" xlink:type="simple">KJ025548</ext-link></td><td rowspan="1" colspan="1">TX: Fort Bend Co., Brazos Bend SP, nr. Hale L., <named-content xmlns:xlink="http://www.w3.org/1999/xlink" content-type="dwc:verbatimCoordinates" xlink:type="simple">29.38008, -95.58473</named-content>, 16 m</td><td rowspan="1" colspan="1">17-Aug-2013</td><td rowspan="1" colspan="1">Nick V. Grishin</td></tr><tr><td rowspan="1" colspan="1"><italic><tp:taxon-name>Hermeuptychia sosybius</tp:taxon-name></italic></td><td rowspan="1" colspan="1">NVG-1562</td><td rowspan="1" colspan="1"><ext-link xmlns:xlink="http://www.w3.org/1999/xlink" ext-link-type="uri" xlink:href="http://www.ncbi.nlm.nih.gov/nuccore/KJ025549" xlink:type="simple">KJ025549</ext-link></td><td rowspan="1" colspan="1">TX: Fort Bend Co., Brazos Bend SP, nr. Hale L., <named-content xmlns:xlink="http://www.w3.org/1999/xlink" content-type="dwc:verbatimCoordinates" xlink:type="simple">29.38008, -95.58473</named-content>, 16 m</td><td rowspan="1" colspan="1">17-Aug-2013</td><td rowspan="1" colspan="1">Nick V. Grishin</td></tr><tr><td rowspan="1" colspan="1"><italic><tp:taxon-name>Hermeuptychia sosybius</tp:taxon-name></italic></td><td rowspan="1" colspan="1">NVG-1564</td><td rowspan="1" colspan="1"><ext-link xmlns:xlink="http://www.w3.org/1999/xlink" ext-link-type="uri" xlink:href="http://www.ncbi.nlm.nih.gov/nuccore/KJ025550" xlink:type="simple">KJ025550</ext-link></td><td rowspan="1" colspan="1">TX: Fort Bend Co., Brazos Bend SP, nr. Hale L., <named-content xmlns:xlink="http://www.w3.org/1999/xlink" content-type="dwc:verbatimCoordinates" xlink:type="simple">29.38008, -95.58473</named-content>, 16 m</td><td rowspan="1" colspan="1">17-Aug-2013</td><td rowspan="1" colspan="1">Nick V. Grishin</td></tr><tr><td rowspan="1" colspan="1"><italic><tp:taxon-name>Hermeuptychia sosybius</tp:taxon-name></italic></td><td rowspan="1" colspan="1">NVG-1566</td><td rowspan="1" colspan="1"><ext-link xmlns:xlink="http://www.w3.org/1999/xlink" ext-link-type="uri" xlink:href="http://www.ncbi.nlm.nih.gov/nuccore/KJ025551" xlink:type="simple">KJ025551</ext-link></td><td rowspan="1" colspan="1">TX: Fort Bend Co., Brazos Bend SP, nr. Hale L., <named-content xmlns:xlink="http://www.w3.org/1999/xlink" content-type="dwc:verbatimCoordinates" xlink:type="simple">29.38008, -95.58473</named-content>, 16 m</td><td rowspan="1" colspan="1">17-Aug-2013</td><td rowspan="1" colspan="1">Nick V. Grishin</td></tr><tr><td rowspan="1" colspan="1"><italic><tp:taxon-name>Hermeuptychia sosybius</tp:taxon-name></italic></td><td rowspan="1" colspan="1">NVG-1567</td><td rowspan="1" colspan="1"><ext-link xmlns:xlink="http://www.w3.org/1999/xlink" ext-link-type="uri" xlink:href="http://www.ncbi.nlm.nih.gov/nuccore/KJ025552" xlink:type="simple">KJ025552</ext-link></td><td rowspan="1" colspan="1">TX: Fort Bend Co., Brazos Bend SP, nr. Hale L., <named-content xmlns:xlink="http://www.w3.org/1999/xlink" content-type="dwc:verbatimCoordinates" xlink:type="simple">29.38008, -95.58473</named-content>, 16 m</td><td rowspan="1" colspan="1">17-Aug-2013</td><td rowspan="1" colspan="1">Nick V. Grishin</td></tr><tr><td rowspan="1" colspan="1"><italic><tp:taxon-name>Hermeuptychia sosybius</tp:taxon-name></italic></td><td rowspan="1" colspan="1">13385H04</td><td rowspan="1" colspan="1"><ext-link xmlns:xlink="http://www.w3.org/1999/xlink" ext-link-type="uri" xlink:href="http://www.ncbi.nlm.nih.gov/nuccore/KJ025553" xlink:type="simple">KJ025553</ext-link></td><td rowspan="1" colspan="1">TX: Comal Co., New Braunfels</td><td rowspan="1" colspan="1">3-Oct-1981</td><td rowspan="1" colspan="1"/></tr><tr><td rowspan="1" colspan="1"><italic><tp:taxon-name>Hermeuptychia sosybius</tp:taxon-name></italic></td><td rowspan="1" colspan="1">13385H11</td><td rowspan="1" colspan="1"><ext-link xmlns:xlink="http://www.w3.org/1999/xlink" ext-link-type="uri" xlink:href="http://www.ncbi.nlm.nih.gov/nuccore/KJ025554" xlink:type="simple">KJ025554</ext-link></td><td rowspan="1" colspan="1">TX: Williamson Co., Florence</td><td rowspan="1" colspan="1">3-Sep-1974</td><td rowspan="1" colspan="1">J. Parkinson</td></tr><tr><td rowspan="1" colspan="1"><italic><tp:taxon-name>Hermeuptychia sosybius</tp:taxon-name></italic></td><td rowspan="1" colspan="1">13385H03</td><td rowspan="1" colspan="1"><ext-link xmlns:xlink="http://www.w3.org/1999/xlink" ext-link-type="uri" xlink:href="http://www.ncbi.nlm.nih.gov/nuccore/KJ025555" xlink:type="simple">KJ025555</ext-link></td><td rowspan="1" colspan="1">TX: Uvalde Co., Utopia</td><td rowspan="1" colspan="1">10-Jun-1992</td><td rowspan="1" colspan="1">D. E. Gaskin &amp; EAL</td></tr><tr><td rowspan="1" colspan="1"><italic><tp:taxon-name>Hermeuptychia sosybius</tp:taxon-name></italic></td><td rowspan="1" colspan="1">13385H05</td><td rowspan="1" colspan="1"><ext-link xmlns:xlink="http://www.w3.org/1999/xlink" ext-link-type="uri" xlink:href="http://www.ncbi.nlm.nih.gov/nuccore/KJ025556" xlink:type="simple">KJ025556</ext-link></td><td rowspan="1" colspan="1">TX: Uvalde Co., Utopia</td><td rowspan="1" colspan="1">{9-23}-Sep-1994</td><td rowspan="1" colspan="1">D. E. Gaskin &amp; EAL</td></tr><tr><td rowspan="1" colspan="1"><italic><tp:taxon-name>Hermeuptychia sosybius</tp:taxon-name></italic></td><td rowspan="1" colspan="1">13385H06</td><td rowspan="1" colspan="1"><ext-link xmlns:xlink="http://www.w3.org/1999/xlink" ext-link-type="uri" xlink:href="http://www.ncbi.nlm.nih.gov/nuccore/KJ025557" xlink:type="simple">KJ025557</ext-link></td><td rowspan="1" colspan="1">TX: Uvalde Co., Utopia</td><td rowspan="1" colspan="1">{9-23}-Sep-1994</td><td rowspan="1" colspan="1">D. E. Gaskin &amp; EAL</td></tr><tr><td rowspan="1" colspan="1"><italic><tp:taxon-name>Hermeuptychia sosybius</tp:taxon-name></italic></td><td rowspan="1" colspan="1">13385H07</td><td rowspan="1" colspan="1"><ext-link xmlns:xlink="http://www.w3.org/1999/xlink" ext-link-type="uri" xlink:href="http://www.ncbi.nlm.nih.gov/nuccore/KJ025558" xlink:type="simple">KJ025558</ext-link></td><td rowspan="1" colspan="1">TX: Uvalde Co., Utopia</td><td rowspan="1" colspan="1">{13-22}-Apr-1995</td><td rowspan="1" colspan="1">D. E. Gaskin</td></tr><tr><td rowspan="1" colspan="1"><italic><tp:taxon-name>Hermeuptychia sosybius</tp:taxon-name></italic></td><td rowspan="1" colspan="1">13385H08</td><td rowspan="1" colspan="1"><ext-link xmlns:xlink="http://www.w3.org/1999/xlink" ext-link-type="uri" xlink:href="http://www.ncbi.nlm.nih.gov/nuccore/KJ025559" xlink:type="simple">KJ025559</ext-link></td><td rowspan="1" colspan="1">TX: Uvalde Co., Utopia</td><td rowspan="1" colspan="1">{13-22}-Apr-1995</td><td rowspan="1" colspan="1">D. E. Gaskin</td></tr><tr><td rowspan="1" colspan="1"><italic><tp:taxon-name>Hermeuptychia sosybius</tp:taxon-name></italic></td><td rowspan="1" colspan="1">13385G12</td><td rowspan="1" colspan="1"><ext-link xmlns:xlink="http://www.w3.org/1999/xlink" ext-link-type="uri" xlink:href="http://www.ncbi.nlm.nih.gov/nuccore/KJ025560" xlink:type="simple">KJ025560</ext-link></td><td rowspan="1" colspan="1">FL: Highlands Co., Lake Placid, Archbold Biological Station</td><td rowspan="1" colspan="1">17-Feb-1985</td><td rowspan="1" colspan="1">D. C. Ferguson</td></tr><tr><td rowspan="1" colspan="1"><italic><tp:taxon-name>Hermeuptychia sosybius</tp:taxon-name></italic>*</td><td rowspan="1" colspan="1">13386A07</td><td rowspan="1" colspan="1"><ext-link xmlns:xlink="http://www.w3.org/1999/xlink" ext-link-type="uri" xlink:href="http://www.ncbi.nlm.nih.gov/nuccore/KJ025561" xlink:type="simple">KJ025561</ext-link></td><td rowspan="1" colspan="1">GA: Chatham Co., Savannah</td><td rowspan="1" colspan="1">28-Jul-1958</td><td rowspan="1" colspan="1">Coll. Gordon B. Small</td></tr><tr><td rowspan="1" colspan="1"><italic><tp:taxon-name>Hermeuptychia sosybius</tp:taxon-name></italic>**</td><td rowspan="1" colspan="1">NVG-1845</td><td rowspan="1" colspan="1"><ext-link xmlns:xlink="http://www.w3.org/1999/xlink" ext-link-type="uri" xlink:href="http://www.ncbi.nlm.nih.gov/nuccore/KJ025562" xlink:type="simple">KJ025562</ext-link></td><td rowspan="1" colspan="1">FL: N of L. Okeechobee</td><td rowspan="1" colspan="1">29-Mar-1983</td><td rowspan="1" colspan="1">Ralf H. Anken</td></tr><tr><td rowspan="1" colspan="1"><italic><tp:taxon-name>Hermeuptychia sosybius</tp:taxon-name></italic></td><td rowspan="1" colspan="1">15609E04</td><td rowspan="1" colspan="1"><ext-link xmlns:xlink="http://www.w3.org/1999/xlink" ext-link-type="uri" xlink:href="http://www.ncbi.nlm.nih.gov/nuccore/KJ025563" xlink:type="simple">KJ025563</ext-link></td><td rowspan="1" colspan="1">FL: Pinellas Co., St. Petersburg</td><td rowspan="1" colspan="1"><bold>3-Nov-1938</bold></td><td rowspan="1" colspan="1">H. E. Wilford</td></tr><tr><td rowspan="1" colspan="1"><italic><tp:taxon-name>Hermeuptychia sosybius</tp:taxon-name></italic></td><td rowspan="1" colspan="1">13385G10</td><td rowspan="1" colspan="1"><ext-link xmlns:xlink="http://www.w3.org/1999/xlink" ext-link-type="uri" xlink:href="http://www.ncbi.nlm.nih.gov/nuccore/KJ025564" xlink:type="simple">KJ025564</ext-link></td><td rowspan="1" colspan="1">SC: Clarendon Co.</td><td rowspan="1" colspan="1"><bold>Aug-1909</bold></td><td rowspan="1" colspan="1"/></tr><tr><td rowspan="1" colspan="1"><italic><tp:taxon-name>Hermeuptychia sosybius</tp:taxon-name></italic></td><td rowspan="1" colspan="1">13385H09</td><td rowspan="1" colspan="1"><ext-link xmlns:xlink="http://www.w3.org/1999/xlink" ext-link-type="uri" xlink:href="http://www.ncbi.nlm.nih.gov/nuccore/KJ025565" xlink:type="simple">KJ025565</ext-link></td><td rowspan="1" colspan="1">TX: Bastrop Co., Bastrop</td><td rowspan="1" colspan="1"><bold>prior to 1896</bold></td><td rowspan="1" colspan="1">Collection of O. Meske</td></tr><tr><td rowspan="1" colspan="1"><italic><tp:taxon-name>Hermeuptychia sosybius</tp:taxon-name></italic></td><td rowspan="1" colspan="1">13386A01</td><td rowspan="1" colspan="1"><ext-link xmlns:xlink="http://www.w3.org/1999/xlink" ext-link-type="uri" xlink:href="http://www.ncbi.nlm.nih.gov/nuccore/KJ025566" xlink:type="simple">KJ025566</ext-link></td><td rowspan="1" colspan="1">TX: Guadalupe Co., Seguin</td><td rowspan="1" colspan="1"><bold>26-Oct-1905</bold></td><td rowspan="1" colspan="1">F. C. Pratt</td></tr><tr><td rowspan="1" colspan="1"><italic><tp:taxon-name>Hermeuptychia sosybius</tp:taxon-name></italic></td><td rowspan="1" colspan="1">13386A04</td><td rowspan="1" colspan="1"><ext-link xmlns:xlink="http://www.w3.org/1999/xlink" ext-link-type="uri" xlink:href="http://www.ncbi.nlm.nih.gov/nuccore/KJ025567" xlink:type="simple">KJ025567</ext-link></td><td rowspan="1" colspan="1">LA: Jackson Parish, Jonesboro</td><td rowspan="1" colspan="1"><bold>4-Jun-1920</bold></td><td rowspan="1" colspan="1">G. W. Rawson</td></tr><tr><td rowspan="1" colspan="1"><italic><tp:taxon-name>Hermeuptychia sosybius</tp:taxon-name></italic></td><td rowspan="1" colspan="1">13386A06</td><td rowspan="1" colspan="1"><ext-link xmlns:xlink="http://www.w3.org/1999/xlink" ext-link-type="uri" xlink:href="http://www.ncbi.nlm.nih.gov/nuccore/KJ025568" xlink:type="simple">KJ025568</ext-link></td><td rowspan="1" colspan="1">LA: Jefferson Parish, Harahan</td><td rowspan="1" colspan="1"><bold>11-Aug-1944</bold></td><td rowspan="1" colspan="1">W. D. Field</td></tr><tr><td rowspan="1" colspan="1"><italic><tp:taxon-name>Hermeuptychia hermybius</tp:taxon-name></italic></td><td rowspan="1" colspan="1">NVG-1603</td><td rowspan="1" colspan="1"><ext-link xmlns:xlink="http://www.w3.org/1999/xlink" ext-link-type="uri" xlink:href="http://www.ncbi.nlm.nih.gov/nuccore/KJ025569" xlink:type="simple">KJ025569</ext-link></td><td rowspan="1" colspan="1">TX: Cameron Co., E of Brownsville</td><td rowspan="1" colspan="1">17-Mar-2003</td><td rowspan="1" colspan="1">Nick V. Grishin</td></tr><tr><td rowspan="1" colspan="1"><italic><tp:taxon-name>Hermeuptychia hermybius</tp:taxon-name></italic></td><td rowspan="1" colspan="1">NVG-1607</td><td rowspan="1" colspan="1"><ext-link xmlns:xlink="http://www.w3.org/1999/xlink" ext-link-type="uri" xlink:href="http://www.ncbi.nlm.nih.gov/nuccore/KJ025570" xlink:type="simple">KJ025570</ext-link></td><td rowspan="1" colspan="1">TX: Cameron Co., E of Brownsville</td><td rowspan="1" colspan="1">18-Jan-2003</td><td rowspan="1" colspan="1">Nick V. Grishin</td></tr><tr><td rowspan="1" colspan="1"><italic><tp:taxon-name>Hermeuptychia hermybius</tp:taxon-name></italic></td><td rowspan="1" colspan="1">NVG-1609</td><td rowspan="1" colspan="1"><ext-link xmlns:xlink="http://www.w3.org/1999/xlink" ext-link-type="uri" xlink:href="http://www.ncbi.nlm.nih.gov/nuccore/KJ025571" xlink:type="simple">KJ025571</ext-link></td><td rowspan="1" colspan="1">TX: Cameron Co., E of Brownsville</td><td rowspan="1" colspan="1">30-Mar-2003</td><td rowspan="1" colspan="1">Nick V. Grishin</td></tr><tr><td rowspan="1" colspan="1"><italic><tp:taxon-name>Hermeuptychia hermybius</tp:taxon-name></italic></td><td rowspan="1" colspan="1">NVG-1610</td><td rowspan="1" colspan="1"><ext-link xmlns:xlink="http://www.w3.org/1999/xlink" ext-link-type="uri" xlink:href="http://www.ncbi.nlm.nih.gov/nuccore/KJ025572" xlink:type="simple">KJ025572</ext-link></td><td rowspan="1" colspan="1">TX: Cameron Co., E of Brownsville</td><td rowspan="1" colspan="1">9-Mar-2003</td><td rowspan="1" colspan="1">Nick V. Grishin</td></tr><tr><td rowspan="1" colspan="1"><italic><tp:taxon-name>Hermeuptychia hermybius</tp:taxon-name></italic></td><td rowspan="1" colspan="1">NVG-1611</td><td rowspan="1" colspan="1"><ext-link xmlns:xlink="http://www.w3.org/1999/xlink" ext-link-type="uri" xlink:href="http://www.ncbi.nlm.nih.gov/nuccore/KJ025573" xlink:type="simple">KJ025573</ext-link></td><td rowspan="1" colspan="1">TX: Cameron Co., E of Brownsville</td><td rowspan="1" colspan="1">14-Mar-2003</td><td rowspan="1" colspan="1">Nick V. Grishin</td></tr><tr><td rowspan="1" colspan="1"><italic><tp:taxon-name>Hermeuptychia hermybius</tp:taxon-name></italic></td><td rowspan="1" colspan="1">NVG-1612</td><td rowspan="1" colspan="1"><ext-link xmlns:xlink="http://www.w3.org/1999/xlink" ext-link-type="uri" xlink:href="http://www.ncbi.nlm.nih.gov/nuccore/KJ025574" xlink:type="simple">KJ025574</ext-link></td><td rowspan="1" colspan="1">TX: Cameron Co., E of Brownsville</td><td rowspan="1" colspan="1">16-Mar-2003</td><td rowspan="1" colspan="1">Nick V. Grishin</td></tr><tr><td rowspan="1" colspan="1"><italic><tp:taxon-name>Hermeuptychia hermybius</tp:taxon-name></italic></td><td rowspan="1" colspan="1">NVG-1628</td><td rowspan="1" colspan="1"><ext-link xmlns:xlink="http://www.w3.org/1999/xlink" ext-link-type="uri" xlink:href="http://www.ncbi.nlm.nih.gov/nuccore/KJ025575" xlink:type="simple">KJ025575</ext-link></td><td rowspan="1" colspan="1">TX: Cameron Co., E of Brownsville</td><td rowspan="1" colspan="1">19-Oct-1997</td><td rowspan="1" colspan="1">Nick V. Grishin</td></tr><tr><td rowspan="1" colspan="1"><italic><tp:taxon-name>Hermeuptychia hermybius</tp:taxon-name></italic></td><td rowspan="1" colspan="1">NVG-1695</td><td rowspan="1" colspan="1"><ext-link xmlns:xlink="http://www.w3.org/1999/xlink" ext-link-type="uri" xlink:href="http://www.ncbi.nlm.nih.gov/nuccore/KJ025576" xlink:type="simple">KJ025576</ext-link></td><td rowspan="1" colspan="1">TX: Hidalgo Co., 1.5 air mi SE of Relampago, Rio Rico Rd., <named-content xmlns:xlink="http://www.w3.org/1999/xlink" content-type="dwc:verbatimCoordinates" xlink:type="simple">26.07, -97.891</named-content>, 21 m</td><td rowspan="1" colspan="1">19-Oct-2013</td><td rowspan="1" colspan="1">William R. Dempwolf</td></tr><tr><td rowspan="1" colspan="1"><italic><tp:taxon-name>Hermeuptychia hermybius</tp:taxon-name></italic></td><td rowspan="1" colspan="1">NVG-1698</td><td rowspan="1" colspan="1"><ext-link xmlns:xlink="http://www.w3.org/1999/xlink" ext-link-type="uri" xlink:href="http://www.ncbi.nlm.nih.gov/nuccore/KJ025577" xlink:type="simple">KJ025577</ext-link></td><td rowspan="1" colspan="1">TX: Hidalgo Co., 1.5 air mi SE of Relampago, Rio Rico Rd., <named-content xmlns:xlink="http://www.w3.org/1999/xlink" content-type="dwc:verbatimCoordinates" xlink:type="simple">26.07, -97.891</named-content>, 21 m</td><td rowspan="1" colspan="1">19-Oct-2013</td><td rowspan="1" colspan="1">William R. Dempwolf</td></tr><tr><td rowspan="1" colspan="1"><italic><tp:taxon-name>Hermeuptychia hermybius</tp:taxon-name></italic></td><td rowspan="1" colspan="1">NVG-1699</td><td rowspan="1" colspan="1"><ext-link xmlns:xlink="http://www.w3.org/1999/xlink" ext-link-type="uri" xlink:href="http://www.ncbi.nlm.nih.gov/nuccore/KJ025578" xlink:type="simple">KJ025578</ext-link></td><td rowspan="1" colspan="1">TX: Hidalgo Co., 1.5 air mi SE of Relampago, Rio Rico Rd., <named-content xmlns:xlink="http://www.w3.org/1999/xlink" content-type="dwc:verbatimCoordinates" xlink:type="simple">26.07, -97.891</named-content>, 21 m</td><td rowspan="1" colspan="1">19-Oct-2013</td><td rowspan="1" colspan="1">William R. Dempwolf</td></tr><tr><td rowspan="1" colspan="1"><italic><tp:taxon-name>Hermeuptychia hermybius</tp:taxon-name></italic></td><td rowspan="1" colspan="1">NVG-1712</td><td rowspan="1" colspan="1"><ext-link xmlns:xlink="http://www.w3.org/1999/xlink" ext-link-type="uri" xlink:href="http://www.ncbi.nlm.nih.gov/nuccore/KJ025579" xlink:type="simple">KJ025579</ext-link></td><td rowspan="1" colspan="1">TX: Starr Co., Rio Grande City, Fort Ringgold, <named-content xmlns:xlink="http://www.w3.org/1999/xlink" content-type="dwc:verbatimCoordinates" xlink:type="simple">26.3707, -98.8064</named-content>, 45 m</td><td rowspan="1" colspan="1">20-Oct-2013</td><td rowspan="1" colspan="1">William R. Dempwolf</td></tr><tr><td rowspan="1" colspan="1"><italic><tp:taxon-name>Hermeuptychia hermybius</tp:taxon-name></italic></td><td rowspan="1" colspan="1">NVG-1714</td><td rowspan="1" colspan="1"><ext-link xmlns:xlink="http://www.w3.org/1999/xlink" ext-link-type="uri" xlink:href="http://www.ncbi.nlm.nih.gov/nuccore/KJ025580" xlink:type="simple">KJ025580</ext-link></td><td rowspan="1" colspan="1">TX: Starr Co., Rio Grande City, Fort Ringgold, <named-content xmlns:xlink="http://www.w3.org/1999/xlink" content-type="dwc:verbatimCoordinates" xlink:type="simple">26.3707, -98.8064</named-content>, 45 m</td><td rowspan="1" colspan="1">20-Oct-2013</td><td rowspan="1" colspan="1">William R. Dempwolf</td></tr><tr><td rowspan="1" colspan="1"><italic><tp:taxon-name>Hermeuptychia hermybius</tp:taxon-name></italic></td><td rowspan="1" colspan="1">NVG-1726</td><td rowspan="1" colspan="1"><ext-link xmlns:xlink="http://www.w3.org/1999/xlink" ext-link-type="uri" xlink:href="http://www.ncbi.nlm.nih.gov/nuccore/KJ025581" xlink:type="simple">KJ025581</ext-link></td><td rowspan="1" colspan="1">TX: Starr Co., Roma, S of Roma International Bridge, <named-content xmlns:xlink="http://www.w3.org/1999/xlink" content-type="dwc:verbatimCoordinates" xlink:type="simple">26.4035, -99.0175</named-content>, 50 m</td><td rowspan="1" colspan="1">20-Oct-2013</td><td rowspan="1" colspan="1">William R. Dempwolf</td></tr><tr><td rowspan="1" colspan="1"><italic><tp:taxon-name>Hermeuptychia hermybius</tp:taxon-name></italic></td><td rowspan="1" colspan="1">NVG-1727</td><td rowspan="1" colspan="1"><ext-link xmlns:xlink="http://www.w3.org/1999/xlink" ext-link-type="uri" xlink:href="http://www.ncbi.nlm.nih.gov/nuccore/KJ025582" xlink:type="simple">KJ025582</ext-link></td><td rowspan="1" colspan="1">TX: Starr Co., Roma, S of Roma International Bridge, <named-content xmlns:xlink="http://www.w3.org/1999/xlink" content-type="dwc:verbatimCoordinates" xlink:type="simple">26.4035, -99.0175</named-content>, 50 m</td><td rowspan="1" colspan="1">20-Oct-2013</td><td rowspan="1" colspan="1">William R. Dempwolf</td></tr><tr><td rowspan="1" colspan="1"><italic><tp:taxon-name>Hermeuptychia hermybius</tp:taxon-name></italic></td><td rowspan="1" colspan="1">NVG-1735</td><td rowspan="1" colspan="1"><ext-link xmlns:xlink="http://www.w3.org/1999/xlink" ext-link-type="uri" xlink:href="http://www.ncbi.nlm.nih.gov/nuccore/KJ025583" xlink:type="simple">KJ025583</ext-link></td><td rowspan="1" colspan="1">TX: Starr Co., 0.5 mi S of Fronton, <named-content xmlns:xlink="http://www.w3.org/1999/xlink" content-type="dwc:verbatimCoordinates" xlink:type="simple">26.399, -99.085</named-content>, 50 m</td><td rowspan="1" colspan="1">20-Oct-2013</td><td rowspan="1" colspan="1">William R. Dempwolf</td></tr><tr><td rowspan="1" colspan="1"><italic><tp:taxon-name>Hermeuptychia hermybius</tp:taxon-name></italic></td><td rowspan="1" colspan="1">NVG-1737</td><td rowspan="1" colspan="1"><ext-link xmlns:xlink="http://www.w3.org/1999/xlink" ext-link-type="uri" xlink:href="http://www.ncbi.nlm.nih.gov/nuccore/KJ025584" xlink:type="simple">KJ025584</ext-link></td><td rowspan="1" colspan="1">TX: Starr Co., 0.5 mi S of Fronton, <named-content xmlns:xlink="http://www.w3.org/1999/xlink" content-type="dwc:verbatimCoordinates" xlink:type="simple">26.399, -99.085</named-content>, 50 m</td><td rowspan="1" colspan="1">20-Oct-2013</td><td rowspan="1" colspan="1">William R. Dempwolf</td></tr><tr><td rowspan="1" colspan="1"><italic><tp:taxon-name>Hermeuptychia hermybius</tp:taxon-name></italic></td><td rowspan="1" colspan="1">NVG-1747</td><td rowspan="1" colspan="1"><ext-link xmlns:xlink="http://www.w3.org/1999/xlink" ext-link-type="uri" xlink:href="http://www.ncbi.nlm.nih.gov/nuccore/KJ025585" xlink:type="simple">KJ025585</ext-link></td><td rowspan="1" colspan="1">TX: Starr Co., Salineno @ Rio Grande, <named-content xmlns:xlink="http://www.w3.org/1999/xlink" content-type="dwc:verbatimCoordinates" xlink:type="simple">26.51463, -99.11633</named-content>, 53 m</td><td rowspan="1" colspan="1">23-Oct-2013</td><td rowspan="1" colspan="1">William R. Dempwolf</td></tr><tr><td rowspan="1" colspan="1"><italic><tp:taxon-name>Hermeuptychia hermybius</tp:taxon-name></italic></td><td rowspan="1" colspan="1">NVG-1635</td><td rowspan="1" colspan="1"><ext-link xmlns:xlink="http://www.w3.org/1999/xlink" ext-link-type="uri" xlink:href="http://www.ncbi.nlm.nih.gov/nuccore/KJ025586" xlink:type="simple">KJ025586</ext-link></td><td rowspan="1" colspan="1">TX: Zapata Co., San Ygnacio @ Rio Grande, 92 m</td><td rowspan="1" colspan="1">7-Oct-2007</td><td rowspan="1" colspan="1">Nick V. Grishin</td></tr><tr><td rowspan="1" colspan="1"><italic><tp:taxon-name>Hermeuptychia hermybius</tp:taxon-name></italic></td><td rowspan="1" colspan="1">13385H10</td><td rowspan="1" colspan="1"><ext-link xmlns:xlink="http://www.w3.org/1999/xlink" ext-link-type="uri" xlink:href="http://www.ncbi.nlm.nih.gov/nuccore/KJ025587" xlink:type="simple">KJ025587</ext-link></td><td rowspan="1" colspan="1">TX: Webb Co., Laredo</td><td rowspan="1" colspan="1">15-Apr-1949</td><td rowspan="1" colspan="1">E. L. Todd</td></tr><tr><td rowspan="1" colspan="1"><italic><tp:taxon-name>Hermeuptychia intricata</tp:taxon-name></italic></td><td rowspan="1" colspan="1">NVG-1541</td><td rowspan="1" colspan="1"><ext-link xmlns:xlink="http://www.w3.org/1999/xlink" ext-link-type="uri" xlink:href="http://www.ncbi.nlm.nih.gov/nuccore/KJ025588" xlink:type="simple">KJ025588</ext-link></td><td rowspan="1" colspan="1">TX: Fort Bend Co., Brazos Bend SP, Horseshoe L. tr., <named-content xmlns:xlink="http://www.w3.org/1999/xlink" content-type="dwc:verbatimCoordinates" xlink:type="simple">29.38193, -95.61141</named-content>, 15 m</td><td rowspan="1" colspan="1">17-Aug-2013</td><td rowspan="1" colspan="1">Nick V. Grishin</td></tr><tr><td rowspan="1" colspan="1"><italic><tp:taxon-name>Hermeuptychia intricata</tp:taxon-name></italic></td><td rowspan="1" colspan="1">NVG-1548</td><td rowspan="1" colspan="1"><ext-link xmlns:xlink="http://www.w3.org/1999/xlink" ext-link-type="uri" xlink:href="http://www.ncbi.nlm.nih.gov/nuccore/KJ025589" xlink:type="simple">KJ025589</ext-link></td><td rowspan="1" colspan="1">TX: Fort Bend Co., Brazos Bend SP, Horseshoe L. tr., <named-content xmlns:xlink="http://www.w3.org/1999/xlink" content-type="dwc:verbatimCoordinates" xlink:type="simple">29.38193, -95.61141</named-content>, 15 m</td><td rowspan="1" colspan="1">17-Aug-2013</td><td rowspan="1" colspan="1">Nick V. Grishin</td></tr><tr><td rowspan="1" colspan="1"><italic><tp:taxon-name>Hermeuptychia intricata</tp:taxon-name></italic></td><td rowspan="1" colspan="1">NVG-1551</td><td rowspan="1" colspan="1"><ext-link xmlns:xlink="http://www.w3.org/1999/xlink" ext-link-type="uri" xlink:href="http://www.ncbi.nlm.nih.gov/nuccore/KJ025590" xlink:type="simple">KJ025590</ext-link></td><td rowspan="1" colspan="1">TX: Fort Bend Co., Brazos Bend SP, Horseshoe L. tr., <named-content xmlns:xlink="http://www.w3.org/1999/xlink" content-type="dwc:verbatimCoordinates" xlink:type="simple">29.38193, -95.61141</named-content>, 15 m</td><td rowspan="1" colspan="1">17-Aug-2013</td><td rowspan="1" colspan="1">Nick V. Grishin</td></tr><tr><td rowspan="1" colspan="1"><italic><tp:taxon-name>Hermeuptychia intricata</tp:taxon-name></italic></td><td rowspan="1" colspan="1">NVG-1554</td><td rowspan="1" colspan="1"><ext-link xmlns:xlink="http://www.w3.org/1999/xlink" ext-link-type="uri" xlink:href="http://www.ncbi.nlm.nih.gov/nuccore/KJ025591" xlink:type="simple">KJ025591</ext-link></td><td rowspan="1" colspan="1">TX: Fort Bend Co., Brazos Bend SP, nr. Hale L., <named-content xmlns:xlink="http://www.w3.org/1999/xlink" content-type="dwc:verbatimCoordinates" xlink:type="simple">29.38008, -95.58473</named-content>, 16 m</td><td rowspan="1" colspan="1">17-Aug-2013</td><td rowspan="1" colspan="1">Nick V. Grishin</td></tr><tr><td rowspan="1" colspan="1"><italic><tp:taxon-name>Hermeuptychia intricata</tp:taxon-name></italic></td><td rowspan="1" colspan="1">NVG-1555</td><td rowspan="1" colspan="1"><ext-link xmlns:xlink="http://www.w3.org/1999/xlink" ext-link-type="uri" xlink:href="http://www.ncbi.nlm.nih.gov/nuccore/KJ025592" xlink:type="simple">KJ025592</ext-link></td><td rowspan="1" colspan="1">TX: Fort Bend Co., Brazos Bend SP, nr. Hale L., <named-content xmlns:xlink="http://www.w3.org/1999/xlink" content-type="dwc:verbatimCoordinates" xlink:type="simple">29.38008, -95.58473</named-content>, 16 m</td><td rowspan="1" colspan="1">17-Aug-2013</td><td rowspan="1" colspan="1">Nick V. Grishin</td></tr><tr><td rowspan="1" colspan="1"><italic><tp:taxon-name>Hermeuptychia intricata</tp:taxon-name></italic></td><td rowspan="1" colspan="1">NVG-1556</td><td rowspan="1" colspan="1"><ext-link xmlns:xlink="http://www.w3.org/1999/xlink" ext-link-type="uri" xlink:href="http://www.ncbi.nlm.nih.gov/nuccore/KJ025593" xlink:type="simple">KJ025593</ext-link></td><td rowspan="1" colspan="1">TX: Fort Bend Co., Brazos Bend SP, nr. Hale L., <named-content xmlns:xlink="http://www.w3.org/1999/xlink" content-type="dwc:verbatimCoordinates" xlink:type="simple">29.38008, -95.58473</named-content>, 16 m</td><td rowspan="1" colspan="1">17-Aug-2013</td><td rowspan="1" colspan="1">Nick V. Grishin</td></tr><tr><td rowspan="1" colspan="1"><italic><tp:taxon-name>Hermeuptychia intricata</tp:taxon-name></italic></td><td rowspan="1" colspan="1">NVG-1558</td><td rowspan="1" colspan="1"><ext-link xmlns:xlink="http://www.w3.org/1999/xlink" ext-link-type="uri" xlink:href="http://www.ncbi.nlm.nih.gov/nuccore/KJ025594" xlink:type="simple">KJ025594</ext-link></td><td rowspan="1" colspan="1">TX: Fort Bend Co., Brazos Bend SP, nr. Hale L., <named-content xmlns:xlink="http://www.w3.org/1999/xlink" content-type="dwc:verbatimCoordinates" xlink:type="simple">29.38008, -95.58473</named-content>, 16 m</td><td rowspan="1" colspan="1">17-Aug-2013</td><td rowspan="1" colspan="1">Nick V. Grishin</td></tr><tr><td rowspan="1" colspan="1"><italic><tp:taxon-name>Hermeuptychia intricata</tp:taxon-name></italic>*</td><td rowspan="1" colspan="1">NVG-1560</td><td rowspan="1" colspan="1"><ext-link xmlns:xlink="http://www.w3.org/1999/xlink" ext-link-type="uri" xlink:href="http://www.ncbi.nlm.nih.gov/nuccore/KJ025595" xlink:type="simple">KJ025595</ext-link></td><td rowspan="1" colspan="1">TX: Fort Bend Co., Brazos Bend SP, nr. Hale L., <named-content xmlns:xlink="http://www.w3.org/1999/xlink" content-type="dwc:verbatimCoordinates" xlink:type="simple">29.38008, -95.58473</named-content>, 16 m</td><td rowspan="1" colspan="1">17-Aug-2013</td><td rowspan="1" colspan="1">Nick V. Grishin</td></tr><tr><td rowspan="1" colspan="1"><italic><tp:taxon-name>Hermeuptychia intricata</tp:taxon-name></italic></td><td rowspan="1" colspan="1">NVG-1563</td><td rowspan="1" colspan="1"><ext-link xmlns:xlink="http://www.w3.org/1999/xlink" ext-link-type="uri" xlink:href="http://www.ncbi.nlm.nih.gov/nuccore/KJ025596" xlink:type="simple">KJ025596</ext-link></td><td rowspan="1" colspan="1">TX: Fort Bend Co., Brazos Bend SP, nr. Hale L., <named-content xmlns:xlink="http://www.w3.org/1999/xlink" content-type="dwc:verbatimCoordinates" xlink:type="simple">29.38008, -95.58473</named-content>, 16 m</td><td rowspan="1" colspan="1">17-Aug-2013</td><td rowspan="1" colspan="1">Nick V. Grishin</td></tr><tr><td rowspan="1" colspan="1"><italic><tp:taxon-name>Hermeuptychia intricata</tp:taxon-name></italic></td><td rowspan="1" colspan="1">NVG-1565</td><td rowspan="1" colspan="1"><ext-link xmlns:xlink="http://www.w3.org/1999/xlink" ext-link-type="uri" xlink:href="http://www.ncbi.nlm.nih.gov/nuccore/KJ025597" xlink:type="simple">KJ025597</ext-link></td><td rowspan="1" colspan="1">TX: Fort Bend Co., Brazos Bend SP, nr. Hale L., <named-content xmlns:xlink="http://www.w3.org/1999/xlink" content-type="dwc:verbatimCoordinates" xlink:type="simple">29.38008, -95.58473</named-content>, 16 m</td><td rowspan="1" colspan="1">17-Aug-2013</td><td rowspan="1" colspan="1">Nick V. Grishin</td></tr><tr><td rowspan="1" colspan="1"><italic><tp:taxon-name>Hermeuptychia intricata</tp:taxon-name></italic></td><td rowspan="1" colspan="1">NVG-1629</td><td rowspan="1" colspan="1"><ext-link xmlns:xlink="http://www.w3.org/1999/xlink" ext-link-type="uri" xlink:href="http://www.ncbi.nlm.nih.gov/nuccore/KJ025598" xlink:type="simple">KJ025598</ext-link></td><td rowspan="1" colspan="1">TX: San Jacinto Co., Sam Houston NF, USF217 @ Big Creek, 58 m</td><td rowspan="1" colspan="1">12-Apr-1998</td><td rowspan="1" colspan="1">Nick V. Grishin</td></tr><tr><td rowspan="1" colspan="1"><italic><tp:taxon-name>Hermeuptychia intricata</tp:taxon-name></italic></td><td rowspan="1" colspan="1">NVG-1631</td><td rowspan="1" colspan="1"><ext-link xmlns:xlink="http://www.w3.org/1999/xlink" ext-link-type="uri" xlink:href="http://www.ncbi.nlm.nih.gov/nuccore/KJ025599" xlink:type="simple">KJ025599</ext-link></td><td rowspan="1" colspan="1">TX: Brazoria Co., Bar-X Ranch, Rd. 971N, <named-content xmlns:xlink="http://www.w3.org/1999/xlink" content-type="dwc:verbatimCoordinates" xlink:type="simple">29.13252, -95.58340</named-content>, 7 m</td><td rowspan="1" colspan="1">4-Mar-2000</td><td rowspan="1" colspan="1">Nick V. Grishin</td></tr><tr><td rowspan="1" colspan="1"><italic><tp:taxon-name>Hermeuptychia intricata</tp:taxon-name></italic></td><td rowspan="1" colspan="1">13385G07</td><td rowspan="1" colspan="1"><ext-link xmlns:xlink="http://www.w3.org/1999/xlink" ext-link-type="uri" xlink:href="http://www.ncbi.nlm.nih.gov/nuccore/KJ025600" xlink:type="simple">KJ025600</ext-link></td><td rowspan="1" colspan="1">SC: Charleston Co., McClellanville, Wedge Plantation</td><td rowspan="1" colspan="1">6-Apr-1970</td><td rowspan="1" colspan="1">D. C. Ferguson</td></tr><tr><td rowspan="1" colspan="1"><italic><tp:taxon-name>Hermeuptychia intricata</tp:taxon-name></italic></td><td rowspan="1" colspan="1">13385H01</td><td rowspan="1" colspan="1"><ext-link xmlns:xlink="http://www.w3.org/1999/xlink" ext-link-type="uri" xlink:href="http://www.ncbi.nlm.nih.gov/nuccore/KJ025601" xlink:type="simple">KJ025601</ext-link></td><td rowspan="1" colspan="1">FL: Alachua Co., Gainesville</td><td rowspan="1" colspan="1">12-Mar-1983</td><td rowspan="1" colspan="1">Scott W. Gross</td></tr><tr><td rowspan="1" colspan="1"><italic><tp:taxon-name>Hermeuptychia intricata</tp:taxon-name></italic></td><td rowspan="1" colspan="1">13385H02</td><td rowspan="1" colspan="1"><ext-link xmlns:xlink="http://www.w3.org/1999/xlink" ext-link-type="uri" xlink:href="http://www.ncbi.nlm.nih.gov/nuccore/KJ025602" xlink:type="simple">KJ025602</ext-link></td><td rowspan="1" colspan="1">FL: “Putnam Co | Shell Bluff Landing”</td><td rowspan="1" colspan="1">29-Sep-1985</td><td rowspan="1" colspan="1">George Balogh</td></tr><tr><td rowspan="1" colspan="1"><italic><tp:taxon-name>Hermeuptychia intricata</tp:taxon-name></italic></td><td rowspan="1" colspan="1">13386A03</td><td rowspan="1" colspan="1"><ext-link xmlns:xlink="http://www.w3.org/1999/xlink" ext-link-type="uri" xlink:href="http://www.ncbi.nlm.nih.gov/nuccore/KJ025603" xlink:type="simple">KJ025603</ext-link></td><td rowspan="1" colspan="1">LA: Jefferson Parish, Harahan</td><td rowspan="1" colspan="1">28-Jun-1944</td><td rowspan="1" colspan="1">W. D. Field</td></tr><tr><td rowspan="1" colspan="1"><italic><tp:taxon-name>Hermeuptychia intricata</tp:taxon-name></italic></td><td rowspan="1" colspan="1">13385G08</td><td rowspan="1" colspan="1"><ext-link xmlns:xlink="http://www.w3.org/1999/xlink" ext-link-type="uri" xlink:href="http://www.ncbi.nlm.nih.gov/nuccore/KJ025604" xlink:type="simple">KJ025604</ext-link></td><td rowspan="1" colspan="1">SC: Clarendon Co.</td><td rowspan="1" colspan="1"><bold>9-Aug-1898</bold></td><td rowspan="1" colspan="1"/></tr><tr><td rowspan="1" colspan="1"><italic><tp:taxon-name>Hermeuptychia intricata</tp:taxon-name></italic></td><td rowspan="1" colspan="1">13385G09</td><td rowspan="1" colspan="1"><ext-link xmlns:xlink="http://www.w3.org/1999/xlink" ext-link-type="uri" xlink:href="http://www.ncbi.nlm.nih.gov/nuccore/KJ025605" xlink:type="simple">KJ025605</ext-link></td><td rowspan="1" colspan="1">SC: Clarendon Co.</td><td rowspan="1" colspan="1"><bold>Aug-1910</bold></td><td rowspan="1" colspan="1"/></tr><tr><td rowspan="1" colspan="1"><italic><tp:taxon-name>Hermeuptychia intricata</tp:taxon-name></italic></td><td rowspan="1" colspan="1">13385G11</td><td rowspan="1" colspan="1"><ext-link xmlns:xlink="http://www.w3.org/1999/xlink" ext-link-type="uri" xlink:href="http://www.ncbi.nlm.nih.gov/nuccore/KJ025606" xlink:type="simple">KJ025606</ext-link></td><td rowspan="1" colspan="1">SC: Clarendon Co.</td><td rowspan="1" colspan="1"><bold>Aug-1910</bold></td><td rowspan="1" colspan="1"/></tr><tr><td rowspan="1" colspan="1"><italic><tp:taxon-name>Hermeuptychia intricata</tp:taxon-name></italic></td><td rowspan="1" colspan="1">13386A02</td><td rowspan="1" colspan="1"><ext-link xmlns:xlink="http://www.w3.org/1999/xlink" ext-link-type="uri" xlink:href="http://www.ncbi.nlm.nih.gov/nuccore/KJ025607" xlink:type="simple">KJ025607</ext-link></td><td rowspan="1" colspan="1">“Flatbush LI”</td><td rowspan="1" colspan="1"><bold>prior to 1941</bold></td><td rowspan="1" colspan="1">G. P. Engelhardt Coll.</td></tr><tr><td rowspan="1" colspan="1"><italic><tp:taxon-name>Hermeuptychia sosybius</tp:taxon-name></italic></td><td rowspan="1" colspan="1">DNA-ATBI-0799</td><td rowspan="1" colspan="1"><ext-link xmlns:xlink="http://www.w3.org/1999/xlink" ext-link-type="uri" xlink:href="http://www.ncbi.nlm.nih.gov/nuccore/GU089906" xlink:type="simple">GU089906</ext-link>*</td><td rowspan="1" colspan="1">NC: Swain Co., AN9, Smokemont Stables, <named-content xmlns:xlink="http://www.w3.org/1999/xlink" content-type="dwc:verbatimCoordinates" xlink:type="simple">35.5504, -83.3084</named-content></td><td rowspan="1" colspan="1">20-Jul-2004</td><td rowspan="1" colspan="1">R. M. Pyle</td></tr><tr><td rowspan="1" colspan="1"><italic><tp:taxon-name>Hermeuptychia sosybius</tp:taxon-name></italic></td><td rowspan="1" colspan="1">NSHer-EUA07</td><td rowspan="1" colspan="1"><ext-link xmlns:xlink="http://www.w3.org/1999/xlink" ext-link-type="uri" xlink:href="http://www.ncbi.nlm.nih.gov/nuccore/KF466083" xlink:type="simple">KF466083</ext-link>*</td><td rowspan="1" colspan="1">TN: Rutheford Co., <named-content xmlns:xlink="http://www.w3.org/1999/xlink" content-type="dwc:verbatimCoordinates" xlink:type="simple">35.70, -86.33</named-content></td><td rowspan="1" colspan="1">2009</td><td rowspan="1" colspan="1">A. V. Z. Brower</td></tr><tr><td rowspan="1" colspan="1"><italic><tp:taxon-name>Hermeuptychia sosybius</tp:taxon-name></italic></td><td rowspan="1" colspan="1">NSHer-EUA08</td><td rowspan="1" colspan="1"><ext-link xmlns:xlink="http://www.w3.org/1999/xlink" ext-link-type="uri" xlink:href="http://www.ncbi.nlm.nih.gov/nuccore/KF466084" xlink:type="simple">KF466084</ext-link>*</td><td rowspan="1" colspan="1">TN: Rutheford Co., <named-content xmlns:xlink="http://www.w3.org/1999/xlink" content-type="dwc:verbatimCoordinates" xlink:type="simple">35.70, -86.33</named-content></td><td rowspan="1" colspan="1">2009</td><td rowspan="1" colspan="1">A. V. Z. Brower</td></tr><tr><td rowspan="1" colspan="1"><italic><tp:taxon-name>Hermeuptychia sosybius</tp:taxon-name></italic></td><td rowspan="1" colspan="1">DNA-ATBI-0847</td><td rowspan="1" colspan="1"><ext-link xmlns:xlink="http://www.w3.org/1999/xlink" ext-link-type="uri" xlink:href="http://www.ncbi.nlm.nih.gov/nuccore/GU089907" xlink:type="simple">GU089907</ext-link>*</td><td rowspan="1" colspan="1">TN: Blount Co. AN2, Cades Cove, along Forge Cr. Rd. <named-content xmlns:xlink="http://www.w3.org/1999/xlink" content-type="dwc:verbatimCoordinates" xlink:type="simple">35.583, -83.838</named-content></td><td rowspan="1" colspan="1">20-Jul-2004</td><td rowspan="1" colspan="1">R. M. Pyle</td></tr><tr><td rowspan="1" colspan="1"><italic><tp:taxon-name>Hermeuptychia sosybius</tp:taxon-name></italic></td><td rowspan="1" colspan="1">DNA-ATBI-0848</td><td rowspan="1" colspan="1"><ext-link xmlns:xlink="http://www.w3.org/1999/xlink" ext-link-type="uri" xlink:href="http://www.ncbi.nlm.nih.gov/nuccore/GU089908" xlink:type="simple">GU089908</ext-link>*</td><td rowspan="1" colspan="1">TN: Blount Co. AN2, Cades Cove, along Forge Cr. Rd. <named-content xmlns:xlink="http://www.w3.org/1999/xlink" content-type="dwc:verbatimCoordinates" xlink:type="simple">35.583, -83.838</named-content></td><td rowspan="1" colspan="1">20-Jul-2004</td><td rowspan="1" colspan="1">R. M. Pyle</td></tr><tr><td rowspan="1" colspan="1"><italic><tp:taxon-name>Hermeuptychia sosybius</tp:taxon-name></italic></td><td rowspan="1" colspan="1">DNA-ATBI-0849</td><td rowspan="1" colspan="1"><ext-link xmlns:xlink="http://www.w3.org/1999/xlink" ext-link-type="uri" xlink:href="http://www.ncbi.nlm.nih.gov/nuccore/GU089909" xlink:type="simple">GU089909</ext-link>*</td><td rowspan="1" colspan="1">TN: Blount Co. AN2, Cades Cove, along Forge Cr. Rd. <named-content xmlns:xlink="http://www.w3.org/1999/xlink" content-type="dwc:verbatimCoordinates" xlink:type="simple">35.583, -83.838</named-content></td><td rowspan="1" colspan="1">20-Jul-2004</td><td rowspan="1" colspan="1">R. M. Pyle</td></tr><tr><td rowspan="1" colspan="1"><italic><tp:taxon-name>Hermeuptychia sosybius</tp:taxon-name></italic></td><td rowspan="1" colspan="1">DNA-ATBI-4110</td><td rowspan="1" colspan="1"><ext-link xmlns:xlink="http://www.w3.org/1999/xlink" ext-link-type="uri" xlink:href="http://www.ncbi.nlm.nih.gov/nuccore/GU088393" xlink:type="simple">GU088393</ext-link>*</td><td rowspan="1" colspan="1">TN: Sevier Co., Lyon Spring Rd., <named-content xmlns:xlink="http://www.w3.org/1999/xlink" content-type="dwc:verbatimCoordinates" xlink:type="simple">35.6, -83.4</named-content></td><td rowspan="1" colspan="1">22-May-2005</td><td rowspan="1" colspan="1">Segebarth</td></tr><tr><td rowspan="1" colspan="1"><italic><tp:taxon-name>Hermeuptychia sosybius</tp:taxon-name></italic></td><td rowspan="1" colspan="1">DNA-ATBI-4109</td><td rowspan="1" colspan="1"><ext-link xmlns:xlink="http://www.w3.org/1999/xlink" ext-link-type="uri" xlink:href="http://www.ncbi.nlm.nih.gov/nuccore/GU088394" xlink:type="simple">GU088394</ext-link>*</td><td rowspan="1" colspan="1">TN: Sevier Co., Lyon Spring Rd., <named-content xmlns:xlink="http://www.w3.org/1999/xlink" content-type="dwc:verbatimCoordinates" xlink:type="simple">35.6, -83.4</named-content></td><td rowspan="1" colspan="1">22-May-2005</td><td rowspan="1" colspan="1">Segebarth</td></tr><tr><td rowspan="1" colspan="1"><italic><tp:taxon-name>Hermeuptychia sosybius</tp:taxon-name></italic></td><td rowspan="1" colspan="1">NSHer-EUA02</td><td rowspan="1" colspan="1"><ext-link xmlns:xlink="http://www.w3.org/1999/xlink" ext-link-type="uri" xlink:href="http://www.ncbi.nlm.nih.gov/nuccore/KF466080" xlink:type="simple">KF466080</ext-link>*</td><td rowspan="1" colspan="1">FL: Gainesville, <named-content xmlns:xlink="http://www.w3.org/1999/xlink" content-type="dwc:verbatimCoordinates" xlink:type="simple">29.65, -82.32</named-content></td><td rowspan="1" colspan="1">Apr-2009</td><td rowspan="1" colspan="1">K. R. Willmott</td></tr><tr><td rowspan="1" colspan="1"><italic><tp:taxon-name>Hermeuptychia sosybius</tp:taxon-name></italic></td><td rowspan="1" colspan="1">NSHer-EUA03</td><td rowspan="1" colspan="1"><ext-link xmlns:xlink="http://www.w3.org/1999/xlink" ext-link-type="uri" xlink:href="http://www.ncbi.nlm.nih.gov/nuccore/KF466081" xlink:type="simple">KF466081</ext-link>*</td><td rowspan="1" colspan="1">FL: Gainesville, <named-content xmlns:xlink="http://www.w3.org/1999/xlink" content-type="dwc:verbatimCoordinates" xlink:type="simple">29.65, -82.32</named-content></td><td rowspan="1" colspan="1">Apr-2009</td><td rowspan="1" colspan="1">K. R. Willmott</td></tr><tr><td rowspan="1" colspan="1"><italic><tp:taxon-name>Hermeuptychia sosybius</tp:taxon-name></italic></td><td rowspan="1" colspan="1">NSHer-EUA06</td><td rowspan="1" colspan="1"><ext-link xmlns:xlink="http://www.w3.org/1999/xlink" ext-link-type="uri" xlink:href="http://www.ncbi.nlm.nih.gov/nuccore/KF466082" xlink:type="simple">KF466082</ext-link>*</td><td rowspan="1" colspan="1">FL: Gainesville, <named-content xmlns:xlink="http://www.w3.org/1999/xlink" content-type="dwc:verbatimCoordinates" xlink:type="simple">29.65, -82.32</named-content></td><td rowspan="1" colspan="1">Apr-2009</td><td rowspan="1" colspan="1">K. R. Willmott</td></tr><tr><td rowspan="1" colspan="1"><italic><tp:taxon-name>Hermeuptychia cucullina</tp:taxon-name></italic></td><td rowspan="1" colspan="1">NSHer-PE03</td><td rowspan="1" colspan="1"><ext-link xmlns:xlink="http://www.w3.org/1999/xlink" ext-link-type="uri" xlink:href="http://www.ncbi.nlm.nih.gov/nuccore/KF466142" xlink:type="simple">KF466142</ext-link>*</td><td rowspan="1" colspan="1">Peru</td><td rowspan="1" colspan="1"/><td rowspan="1" colspan="1">C Peña</td></tr><tr><td rowspan="1" colspan="1"><italic><tp:taxon-name>Hermeuptychia gisella</tp:taxon-name></italic></td><td rowspan="1" colspan="1">NSHer-J29</td><td rowspan="1" colspan="1"><ext-link xmlns:xlink="http://www.w3.org/1999/xlink" ext-link-type="uri" xlink:href="http://www.ncbi.nlm.nih.gov/nuccore/KF466092" xlink:type="simple">KF466092</ext-link>*</td><td rowspan="1" colspan="1">Brazil: São Paulo, Serra do Japí, Jundiaí, <named-content xmlns:xlink="http://www.w3.org/1999/xlink" content-type="dwc:verbatimCoordinates" xlink:type="simple">-23.22, -46.92</named-content></td><td rowspan="1" colspan="1">26-Feb-2008</td><td rowspan="1" colspan="1">P. E. C. Peixoto</td></tr><tr><td rowspan="1" colspan="1"><italic><tp:taxon-name>Hermeuptychia atalanta</tp:taxon-name></italic></td><td rowspan="1" colspan="1">R10_CA_SP</td><td rowspan="1" colspan="1"><ext-link xmlns:xlink="http://www.w3.org/1999/xlink" ext-link-type="uri" xlink:href="http://www.ncbi.nlm.nih.gov/nuccore/JN109040" xlink:type="simple">JN109040</ext-link>*</td><td rowspan="1" colspan="1">Brazil: São Paulo, Ribeirão Cachoeira, Campinas</td><td rowspan="1" colspan="1"/><td rowspan="1" colspan="1"/></tr><tr><td rowspan="1" colspan="1"><italic><tp:taxon-name>Hermeuptychia hermes</tp:taxon-name></italic></td><td rowspan="1" colspan="1">NSHer-MG08</td><td rowspan="1" colspan="1"><ext-link xmlns:xlink="http://www.w3.org/1999/xlink" ext-link-type="uri" xlink:href="http://www.ncbi.nlm.nih.gov/nuccore/KF466108" xlink:type="simple">KF466108</ext-link>*</td><td rowspan="1" colspan="1">Brazil: Minas Gerais, Serra do Cipó, Jaboticatubas, <named-content xmlns:xlink="http://www.w3.org/1999/xlink" content-type="dwc:verbatimCoordinates" xlink:type="simple">-18.20, -43.50</named-content></td><td rowspan="1" colspan="1">Dec-2005</td><td rowspan="1" colspan="1">A. R. M. Silva</td></tr><tr><td rowspan="1" colspan="1"><italic><tp:taxon-name>Hermeuptychia maimoune</tp:taxon-name></italic></td><td rowspan="1" colspan="1">NSHer-CO04</td><td rowspan="1" colspan="1"><ext-link xmlns:xlink="http://www.w3.org/1999/xlink" ext-link-type="uri" xlink:href="http://www.ncbi.nlm.nih.gov/nuccore/KF466021" xlink:type="simple">KF466021</ext-link>*</td><td rowspan="1" colspan="1">Colombia, Meta, Bosque Bavaria, <named-content xmlns:xlink="http://www.w3.org/1999/xlink" content-type="dwc:verbatimCoordinates" xlink:type="simple">4.18, -73.65</named-content></td><td rowspan="1" colspan="1">8-Oct-2006</td><td rowspan="1" colspan="1">M. A. Marín</td></tr><tr><td rowspan="1" colspan="1"><italic><tp:taxon-name>Hermeuptychia pimpla</tp:taxon-name></italic></td><td rowspan="1" colspan="1">CP04-10</td><td rowspan="1" colspan="1"><ext-link xmlns:xlink="http://www.w3.org/1999/xlink" ext-link-type="uri" xlink:href="http://www.ncbi.nlm.nih.gov/nuccore/GU205843" xlink:type="simple">GU205843</ext-link>*</td><td rowspan="1" colspan="1">Peru: Quebrada Siete Jeringas</td><td rowspan="1" colspan="1"/><td rowspan="1" colspan="1"/></tr><tr><td rowspan="1" colspan="1"><italic><tp:taxon-name>Hermeuptychia harmonia</tp:taxon-name></italic></td><td rowspan="1" colspan="1">CP06-93</td><td rowspan="1" colspan="1"><ext-link xmlns:xlink="http://www.w3.org/1999/xlink" ext-link-type="uri" xlink:href="http://www.ncbi.nlm.nih.gov/nuccore/GU205842" xlink:type="simple">GU205842</ext-link>*</td><td rowspan="1" colspan="1">Peru: Quebrada Siete Jeringas</td><td rowspan="1" colspan="1"/><td rowspan="1" colspan="1"/></tr><tr><td rowspan="1" colspan="1"><italic><tp:taxon-name>Hermeuptychia fallax</tp:taxon-name></italic></td><td rowspan="1" colspan="1">NSHer-J17</td><td rowspan="1" colspan="1"><ext-link xmlns:xlink="http://www.w3.org/1999/xlink" ext-link-type="uri" xlink:href="http://www.ncbi.nlm.nih.gov/nuccore/KF466089" xlink:type="simple">KF466089</ext-link>*</td><td rowspan="1" colspan="1">Brazil: São Paulo, Serra do Japí, Jundiaí, <named-content xmlns:xlink="http://www.w3.org/1999/xlink" content-type="dwc:verbatimCoordinates" xlink:type="simple">-23.22, -46.92</named-content></td><td rowspan="1" colspan="1">26-Feb-2008</td><td rowspan="1" colspan="1">P. E. C. Peixoto</td></tr><tr><td rowspan="1" colspan="1"><italic><tp:taxon-name>Megisto cymela</tp:taxon-name></italic></td><td rowspan="1" colspan="1">DNA-ATBI-4114</td><td rowspan="1" colspan="1"><ext-link xmlns:xlink="http://www.w3.org/1999/xlink" ext-link-type="uri" xlink:href="http://www.ncbi.nlm.nih.gov/nuccore/GU088434" xlink:type="simple">GU088434</ext-link>*</td><td rowspan="1" colspan="1">TN: Sevier Co., Lyon Spring Rd., <named-content xmlns:xlink="http://www.w3.org/1999/xlink" content-type="dwc:verbatimCoordinates" xlink:type="simple">35.6, -83.4</named-content></td><td rowspan="1" colspan="1">22-May-2005</td><td rowspan="1" colspan="1">Segebarth</td></tr><tr><td rowspan="1" colspan="1"><italic><tp:taxon-name>Hermeuptychia intricata</tp:taxon-name></italic>?</td><td rowspan="1" colspan="1">DNA96-016</td><td rowspan="1" colspan="1"><ext-link xmlns:xlink="http://www.w3.org/1999/xlink" ext-link-type="uri" xlink:href="http://www.ncbi.nlm.nih.gov/nuccore/AY508548" xlink:type="simple">AY508548</ext-link>*</td><td rowspan="1" colspan="1">Costa Rica: Puntarenas Province</td><td rowspan="1" colspan="1"/><td rowspan="1" colspan="1"/></tr></tbody></table><table-wrap-foot><fn><p>Abbreviations: SP State Park; L. Lake; Cr Creek tr. trail; nr. near; Co. County; NF National Forest; SF State Forest Rd. Road</p><p>* after the species name indicates primary type specimen, ** is <italic><tp:taxon-name>Hermeuptychia hermes kappeli</tp:taxon-name></italic> holotype</p><p>* after the GenBank number indicates that it was retrieved from GenBank, all other sequences were determined by us in this study</p><p>Only DNA ID tags were obtained for the oldest specimens and their dates are shown in <bold>bold font</bold>.</p></fn></table-wrap-foot></table-wrap><fig id="F3" position="float" orientation="portrait"><label>Figures 22–31.</label><caption><p><italic><tp:taxon-name>Hermeuptychia intricata</tp:taxon-name></italic>. <bold>22</bold>–<bold>23</bold> holotype, others are paratypes, data in text and <xref ref-type="table" rid="T1">Table 1</xref>. Sexes and DNA voucher codes are: <bold>24</bold> ♀ NVG-1554 <bold>25</bold> ♀ NVG-1565 <bold>26</bold>–<bold>27</bold> ♀ 13385G09 <bold>28</bold>–<bold>29</bold> ♂ NVG-1631 <bold>30</bold>–<bold>31</bold> ♀ NVG-1629. Dorsal/ventral surfaces are in even/odd-numbered figures, except <bold>24</bold>, which is ventral. Labels are shown for the holotype and are reduced 2.5-fold compared to specimens as indicated by a smaller scale bar. “F” specifies mirror image (left-right inverted).</p></caption><graphic xmlns:xlink="http://www.w3.org/1999/xlink" xlink:href="ZooKeys-379-043-g003.jpg" position="float" orientation="portrait" xlink:type="simple"/></fig><fig id="F4" position="float" orientation="portrait"><label>Figures 32–47.</label><caption><p><italic><tp:taxon-name>Hermeuptychia intricata</tp:taxon-name></italic> paratypes and <italic><tp:taxon-name>Hermeuptychia sosybius</tp:taxon-name></italic> specimens. <bold>32–35, 40–43</bold> <italic><tp:taxon-name>Hermeuptychia intricata</tp:taxon-name></italic> <bold>36</bold>–<bold>39, 44–47</bold> <italic><tp:taxon-name>Hermeuptychia sosybius</tp:taxon-name></italic>; data in text and <xref ref-type="table" rid="T1">Table 1</xref>. Sexes and DNA voucher codes are: <bold>32</bold> ♂ 13385G11 <bold>33</bold> ♀ 13385G08 <bold>34</bold> ♂ 13385G07 <bold>35</bold> ♂ 13386A02 <bold>36</bold> ♂ 13385G10 <bold>37</bold> ♀ 13385G12 <bold>38</bold> ♀ 13386A04 <bold>39</bold> ♀ 13386A06 <bold>40</bold> ♂ 13385H02 <bold>41</bold> ♂ 13385H01 <bold>42</bold> ♂ 13386A05 <bold>43</bold> ♂ 13386A03 <bold>44</bold> ♂ 15609E04 <bold>45</bold> ♀ 13385H07 <bold>46</bold> ♂ 13385H08 <bold>47</bold> ♂ 13386A01. All specimens are in USNM collection. Ventral wing surfaces are shown. “F” specifies mirror image (left-right inverted).</p></caption><graphic xmlns:xlink="http://www.w3.org/1999/xlink" xlink:href="ZooKeys-379-043-g004.jpg" position="float" orientation="portrait" xlink:type="simple"/></fig><fig id="F1" position="float" orientation="portrait"><label>Figures 1–9.</label><caption><p>Historical illustrations and specimens of <italic><tp:taxon-name>Hermeuptychia sosybius</tp:taxon-name></italic>, its original description, and neotype. <bold>1–3</bold> Illustration of <italic><tp:taxon-name>Hermeuptychia sosybius</tp:taxon-name></italic> syntype(s) by William Jones [1745–1818] from an unpublished book called the “Icones” (<xref ref-type="bibr" rid="B43">Vane-Wright 2010</xref>), currently in Oxford University Museum of Natural History, UK (<xref ref-type="bibr" rid="B40">Smith 1986</xref>). <bold>1</bold> shows the upper right quadrant of the plate LII from Volume 5 <bold>2, 3</bold> are magnified cropped images off this plate showing dorsal and ventral aspects, respectively; ventral image (<bold>3</bold>) is rotated clockwise for the ease of comparison with specimens. The specimen with ventral side illustrated (<bold>3</bold> and on the right in <bold>1</bold>) is designated as the lectotype herein and is apparently lost <bold>4</bold>–<bold>7</bold> Two possible syntypes of <italic><tp:taxon-name>Hermeuptychia sosybius</tp:taxon-name></italic> from the Macleay collection (Macleay Museum, The University of Sydney, Australia). Neither specimen bears any labels <bold>4, 6</bold> show dorsal aspect and <bold>5, 7</bold> show ventral aspect <bold>8</bold> Original description of <italic><tp:taxon-name>Hermeuptychia sosybius</tp:taxon-name></italic> and its translations. Note that the Jones illustrations of <italic><tp:taxon-name>Hermeuptychia sosybius</tp:taxon-name></italic> are currently bound within Volume 5, and not 6 as per description <bold>9</bold> Neotype of <italic><tp:taxon-name>Hermeuptychia sosybius</tp:taxon-name></italic> (designated herein, also see <xref ref-type="fig" rid="F2">Figs 10–11</xref>, genitalia <xref ref-type="fig" rid="F8">Fig. 62p</xref>, DNA barcode tree <xref ref-type="fig" rid="F12">Fig. 66b</xref>), in USNM collection, from USA: Georgia: Chatham Co., Savannah, 28-Jul-1958, leg. G. B. Small, genitalia NVG131102-61, DNA voucher 13386A07, GenBank accession for mitochondrial DNA COI barcode <ext-link xmlns:xlink="http://www.w3.org/1999/xlink" ext-link-type="uri" xlink:href="http://www.ncbi.nlm.nih.gov/nuccore/KJ025561" xlink:type="simple">KJ025561</ext-link>. Scale bar refers to <bold>9</bold> only, other images are scaled approximately. Images <bold>1</bold>–<bold>3</bold> are copyright of Oxford University Museum of Natural History, UK (used with permission), and images <bold>4</bold>–<bold>7</bold> are copyright of Macleay Museum, The University of Sydney, Australia and are photographed by Robert Blackburn (used with permission).</p></caption><graphic xmlns:xlink="http://www.w3.org/1999/xlink" xlink:href="ZooKeys-379-043-g001.jpg" position="float" orientation="portrait" xlink:type="simple"/></fig><fig id="F2" position="float" orientation="portrait"><label>Figures 10–21.</label><caption><p><italic><tp:taxon-name>Hermeuptychia sosybius</tp:taxon-name></italic>. <bold>10</bold>–<bold>11</bold> neotype designated herein and <bold>12</bold>–<bold>13</bold> holotype of <italic><tp:taxon-name>Hermeuptychia hermes kappeli</tp:taxon-name></italic>, data in text <bold>14</bold>–<bold>15</bold> ♂ USA: Texas, Wise Co., LBJ National Grassland, ex ovum, eclosed 3-Aug-1998, leg. N. V. Grishin <bold>16</bold>–<bold>17</bold> ♀ ibid, 10-Aug-1998 <bold>18</bold>–<bold>19</bold> ♂ USA: Texas, Brazoria Co., Bar-X Ranch, Rd. 971N, ex ovum, eclosed 18-Apr-2000, leg. N. V. Grishin <bold>20</bold>–<bold>21</bold> ♀ ibid, 21-Apr-2000. Dorsal/ventral surfaces are in even/odd-numbered figures. Labels are shown for primary types in-line with the specimens and are reduced 2.5-fold compared to specimens as indicated by a smaller scale bar. “F” specifies mirror image (left-right inverted).</p></caption><graphic xmlns:xlink="http://www.w3.org/1999/xlink" xlink:href="ZooKeys-379-043-g002.jpg" position="float" orientation="portrait" xlink:type="simple"/></fig></tp:treatment-sec><ref-list><ref id="B11"><mixed-citation xmlns:xlink="http://www.w3.org/1999/xlink" xlink:type="simple"><person-group><name name-style="western"><surname>Dereeper</surname><given-names>A</given-names></name><name name-style="western"><surname>Guignon</surname><given-names>V</given-names></name><name name-style="western"><surname>Blanc</surname><given-names>G</given-names></name><name name-style="western"><surname>Audic</surname><given-names>S</given-names></name><name name-style="western"><surname>Buffet</surname><given-names>S</given-names></name><name name-style="western"><surname>Chevenet</surname><given-names>F</given-names></name><name name-style="western"><surname>Dufayard</surname><given-names>JF</given-names></name><name name-style="western"><surname>Guindon</surname><given-names>S</given-names></name><name name-style="western"><surname>Lefort</surname><given-names>V</given-names></name><name name-style="western"><surname>Lescot</surname><given-names>M</given-names></name><name name-style="western"><surname>Claverie</surname><given-names>JM</given-names></name><name name-style="western"><surname>Gascuel</surname><given-names>O</given-names></name></person-group> (<year>2008</year>) <article-title><ext-link ext-link-type="uri" xlink:href="http://Phylogeny.fr" xlink:type="simple">Phylogeny.fr</ext-link>: robust phylogenetic analysis for the non-specialist.</article-title><source>Nucleic Acids Research</source><volume>36</volume>(<issue>Web Server issue</issue>): <fpage>W465</fpage>–<lpage>W469</lpage>.</mixed-citation></ref><ref id="B38"><mixed-citation xmlns:xlink="http://www.w3.org/1999/xlink" xlink:type="simple"><person-group><name name-style="western"><surname>Seraphim</surname><given-names>N</given-names></name><name name-style="western"><surname>Marín</surname><given-names>MA</given-names></name><name name-style="western"><surname>Freitas</surname><given-names>AVL</given-names></name><name name-style="western"><surname>Silva-Brandão</surname><given-names>KL</given-names></name></person-group> (<year>2014</year>) <article-title>Morphological and molecular marker contributions to disentangling the cryptic <italic>Hermeuptychia hermes</italic> species complex (Nymphalidae: Satyrinae: Euptychiina).</article-title><source>Molecular Ecology Resources</source><volume>14</volume>(<issue>1</issue>): <fpage>39</fpage>-<lpage>49</lpage>. doi: <ext-link ext-link-type="uri" xlink:href="http://dx.doi.org/10.1111/1755-0998.12161" xlink:type="simple">10.1111/1755-0998.12161</ext-link></mixed-citation></ref><ref id="B34"><mixed-citation xmlns:xlink="http://www.w3.org/1999/xlink" xlink:type="simple"><person-group><name name-style="western"><surname>Peña</surname><given-names>C</given-names></name><name name-style="western"><surname>Nylin</surname><given-names>S</given-names></name><name name-style="western"><surname>Freitas</surname><given-names>AVL</given-names></name><name name-style="western"><surname>Wahlberg</surname><given-names>N</given-names></name></person-group> (<year>2010</year>) <article-title>Biogeographic history of the butterfly subtribe Euptychiina (Lepidoptera, Nymphalidae, Satyrinae).</article-title><source>Zoologica Scripta</source><volume>39</volume>: <fpage>243</fpage>-<lpage>258</lpage>. doi: <ext-link ext-link-type="uri" xlink:href="http://dx.doi.org/10.1111/j.1463-6409.2010.00421.x" xlink:type="simple">10.1111/j.1463-6409.2010.00421.x</ext-link></mixed-citation></ref><ref id="B39"><mixed-citation xmlns:xlink="http://www.w3.org/1999/xlink" xlink:type="simple"><person-group><name name-style="western"><surname>Silva-Brandão</surname><given-names>KL</given-names></name><name name-style="western"><surname>Lyra</surname><given-names>ML</given-names></name><name name-style="western"><surname>Santos</surname><given-names>TV</given-names></name><name name-style="western"><surname>Seraphim</surname><given-names>N</given-names></name><name name-style="western"><surname>Albernaz</surname><given-names>KC</given-names></name><name name-style="western"><surname>Pavinato</surname><given-names>VAC</given-names></name><name name-style="western"><surname>Martinelli</surname><given-names>S</given-names></name><name name-style="western"><surname>Cônsoli</surname><given-names>FL</given-names></name><name name-style="western"><surname>Omoto</surname><given-names>C</given-names></name></person-group> (<year>2011</year>) <article-title>Exploitation of mitochondrial nad6 as a complementary marker for studying population variability in Lepidoptera.</article-title><source>Genetics and Molecular Biology</source><volume>34</volume>(<issue>4</issue>): <fpage>719</fpage>-<lpage>725</lpage>. doi: <ext-link ext-link-type="uri" xlink:href="http://dx.doi.org/10.1590/S1415-47572011000400028" xlink:type="simple">10.1590/S1415-47572011000400028</ext-link></mixed-citation></ref><ref id="B26"><mixed-citation xmlns:xlink="http://www.w3.org/1999/xlink" xlink:type="simple"><person-group><name name-style="western"><surname>Murray</surname><given-names>D</given-names></name><name name-style="western"><surname>Prowell</surname><given-names>DP</given-names></name></person-group> (<year>2004</year>) <article-title>Molecular phylogenetics and evolutionary history of the neotropical Satyrine Subtribe Euptychiina (Nymphalidae: Satyrinae).</article-title><source>Molecular Phylogenetics and Evolution</source><volume>34</volume>(<issue>1</issue>): <fpage>67</fpage>-<lpage>80</lpage>. doi: <ext-link ext-link-type="uri" xlink:href="http://dx.doi.org/10.1007/BF01731581" xlink:type="simple">10.1007/BF01731581</ext-link></mixed-citation></ref><ref id="B20"><mixed-citation xmlns:xlink="http://www.w3.org/1999/xlink" xlink:type="simple"><person-group><name name-style="western"><surname>Hebert</surname><given-names>PDN</given-names></name><name name-style="western"><surname>deWaard</surname><given-names>JR</given-names></name><name name-style="western"><surname>Landry</surname><given-names>J-F</given-names></name></person-group> (<year>2010</year>) <article-title>DNA barcodes for 1/1000 of the animal kingdom.</article-title><source>Biology Letters</source><volume>6</volume>(<issue>3</issue>): <fpage>359</fpage>-<lpage>362</lpage>. doi: <ext-link ext-link-type="uri" xlink:href="http://dx.doi.org/10.1098/rsbl.2009.0848" xlink:type="simple">10.1098/rsbl.2009.0848</ext-link></mixed-citation></ref><ref id="B33"><mixed-citation xmlns:xlink="http://www.w3.org/1999/xlink" xlink:type="simple"><person-group><name name-style="western"><surname>Pelham</surname><given-names>JP</given-names></name></person-group> (<year>2008</year>) <article-title>A catalogue of the butterflies of the United States and Canada with a complete bibliography of the descriptive and systematic literature.</article-title><source>Journal of Research on the Lepidoptera</source><volume>40</volume>: i-xiii, <fpage>1</fpage>–<lpage>652</lpage>.</mixed-citation></ref><ref id="B43"><mixed-citation xmlns:xlink="http://www.w3.org/1999/xlink" xlink:type="simple"><person-group><name name-style="western"><surname>Vane-Wright</surname><given-names>RI</given-names></name></person-group> (<year>2010</year>) <article-title>William Jones of Chelsea (1745-1818), and the need for a digital, online ‘Icones’.</article-title><source>Antenna</source><volume>34</volume>(<issue>1</issue>): <fpage>16</fpage>-<lpage>21</lpage>.</mixed-citation></ref><ref id="B40"><mixed-citation xmlns:xlink="http://www.w3.org/1999/xlink" xlink:type="simple"><person-group><name name-style="western"><surname>Smith</surname><given-names>AZ</given-names></name></person-group> (<year>1986</year>) <article-title>A history of the Hope Entomological Collections in the University Museum, Oxford with lists of Archives and Collections</article-title>. <publisher-name>Clarendon Press</publisher-name>, <publisher-loc>Oxford</publisher-loc>, <size units="page">xiii + 172 pp</size>.</mixed-citation></ref></ref-list></tp:taxon-treatment>
